# Supplementary material for: Unraveling abiotic organic synthesis pathways in the mafic crust of mid-ocean ridges
Source: Proc Natl Acad Sci U S A. 2024 Oct 10;121(43):e2308684121. doi: 10.1073/pnas.2308684121 (PMC11513914; doi:10.1073/pnas.2308684121)
Supplement: Supplementary file 2 — Dataset S01 (XLSX) [file pnas.2308684121.sd01.xlsx]

## Sheet: Sheet1
TOF-SIMS ion information in spectrometry mode
positive mode	measure m/z	ion formula	mass deviation (ppm)
	11.9994	C+	-6.7
	13.0077	CH+	35.6
	14.0156	CH2+	34.2
	15.0232	CH3+	19.6
	27.0229	C2H3+	-2.6
	29.0386	C2H5+	-16.4
	38.0149	C3H2+	-6.5
	39.0226	C3H3+	-7.8
	41.0386	C3H5+	-13.7
	43.054	C3H7+	-5.4
	51.0224	C4H3+	-10.4
	52.0298	C4H4+	-18.5
	53.038	C4H5+	-11.7
	55.0538	C4H7+	-7.6
	55.9348	Fe+	7.1
	62.9296	Cu+	8.8
	26.9811	Al+	4.9
	23.9847	Mg+	7.9
	22.9898	Na+	23.4
	38.9641	K+	24.8
	201.833	CsGa+	9.9
	204.786	Cu3O+	11.4
	206.779	Cu265CuO+	8.4
	208.779	Cu65Cu2O+	-2
	210.784	GaCu2O+	20.5
	212.781	Ga65CuCuO+	19.2
	216.78	Ga2CuO+	23.5
	218.777	Ga265CuO+	15.7
	226.779	GaCu2O2+	19.9
	228.775	71GaCu2O2+	6.4
	232.771	Ga2CuO2+	4.6
	238.775	65CuCu2O3+	14.6
	265.81	Cs2+	-1.1
	281.804	Cs2O+	-4.5
negative mode	measure m/z	ion formula	mass deviation (ppm)
	26.0039	CN−	9
	28.0027	CO−	258.7
	41.9984	CNO−	-0.5
	19.0008	F−	95.3
	15.9941	O−	-85.5
	194.987	Pt−	112.1
	38.0031	C2N−	-13.6
	50.0046	C3N−	19.2
	74.0051	C5N−	19.5
	12.0017	C−	98.6
	23.9965	C2−	-169.1
	36.0004	C3−	-3.6
	48.0013	C4−	14.9
	13.0091	CH−	58.2
	25.009	C2H−	23.8
	37.0071	C3H−	-35.3
	49.0086	C4H−	4.4
	39.9959	C2O−	11
	41.0028	C2HO−	-12.2
	44.9989	CHO2−	14.9
non-detected ions	theoretical m/z	ion formula	mass deviation (ppm)
	17.026	NH3+	−
	18.0338	NH4+	−
	29.026	CH3N+	−
	30.0338	CH4N+	−
	217.195	C16H25+	−
	218.203	C16H26+	−
	268.312	C19H40+	−
	427.485	C30H62+	−
	439.43	C32H55+	−
	440.438	C32H56+	−
	562.641	C40H82+	−
	558.61	C40H78+	−
