# Supplementary material for: Unraveling abiotic organic synthesis pathways in the mafic crust of mid-ocean ridges
Source: Proc Natl Acad Sci U S A. 2024 Oct 10;121(43):e2308684121. doi: 10.1073/pnas.2308684121 (PMC11513914; doi:10.1073/pnas.2308684121)
Supplement: Supplementary file 3 — Dataset S02 (XLSX) [file pnas.2308684121.sd02.xlsx]

## Sheet: X-ray diffraction
SY122-G06		SY089-G02		SY089-G03		SY089-G04		SY089-G08		SY120-G04		SY120-G05
2Theta	Intensity (Counts)	2Theta	Intensity (Counts)	2Theta	Intensity (Counts)	2Theta	Intensity (Counts)	2Theta	Intensity (Counts)	2Theta	Intensity (Counts)	2Theta	Intensity (Counts)
3	3070	3	2794	3	2605	3	2871	3	2726	3	2964	3	2792
3.02	3009	3.02	2696	3.02	2654	3.02	2769	3.02	2695	3.02	2990	3.02	2788
3.04	3005	3.04	2759	3.04	2610	3.04	2776	3.04	2655	3.04	3029	3.04	2735
3.06	2844	3.06	2751	3.06	2668	3.06	2804	3.06	2615	3.06	2955	3.06	2706
3.08	2893	3.08	2786	3.08	2566	3.08	2882	3.08	2635	3.08	3041	3.08	2679
3.1	2935	3.1	2727	3.1	2544	3.1	2736	3.1	2649	3.1	2945	3.1	2664
3.12	2888	3.12	2685	3.12	2543	3.12	2747	3.12	2556	3.12	3029	3.12	2695
3.14	2951	3.14	2690	3.14	2503	3.14	2702	3.14	2623	3.14	2895	3.14	2680
3.16	2941	3.16	2653	3.16	2527	3.16	2634	3.16	2542	3.16	2894	3.16	2610
3.18	2906	3.18	2663	3.18	2477	3.18	2621	3.18	2545	3.18	2890	3.18	2717
3.2	2881	3.2	2634	3.2	2403	3.2	2685	3.2	2577	3.2	2920	3.2	2659
3.22	2843	3.22	2627	3.22	2427	3.22	2738	3.22	2587	3.22	2869	3.22	2679
3.24	2849	3.24	2586	3.24	2412	3.24	2535	3.24	2571	3.24	2887	3.24	2642
3.26	2854	3.26	2747	3.26	2453	3.26	2647	3.26	2622	3.26	2908	3.26	2532
3.28	2880	3.28	2557	3.28	2471	3.28	2675	3.28	2406	3.28	2875	3.28	2557
3.3	2805	3.3	2648	3.3	2352	3.3	2508	3.3	2480	3.3	2807	3.3	2624
3.32	2813	3.32	2626	3.32	2383	3.32	2565	3.32	2556	3.32	2801	3.32	2613
3.34	2818	3.34	2643	3.34	2387	3.34	2623	3.34	2428	3.34	2821	3.34	2605
3.36	2702	3.36	2504	3.36	2364	3.36	2568	3.36	2399	3.36	2763	3.36	2621
3.38	2818	3.38	2527	3.38	2322	3.38	2556	3.38	2453	3.38	2858	3.38	2600
3.4	2684	3.4	2453	3.4	2347	3.4	2585	3.4	2464	3.4	2836	3.4	2582
3.42	2689	3.42	2599	3.42	2365	3.42	2603	3.42	2422	3.42	2780	3.42	2583
3.44	2756	3.44	2535	3.44	2344	3.44	2476	3.44	2393	3.44	2902	3.44	2562
3.46	2788	3.46	2488	3.46	2378	3.46	2462	3.46	2460	3.46	2831	3.46	2525
3.48	2818	3.48	2491	3.48	2302	3.48	2508	3.48	2401	3.48	2742	3.48	2474
3.5	2622	3.5	2569	3.5	2350	3.5	2423	3.5	2339	3.5	2744	3.5	2392
3.52	2699	3.52	2472	3.52	2256	3.52	2488	3.52	2331	3.52	2773	3.52	2365
3.54	2732	3.54	2431	3.54	2254	3.54	2381	3.54	2340	3.54	2783	3.54	2421
3.56	2646	3.56	2441	3.56	2247	3.56	2452	3.56	2389	3.56	2657	3.56	2448
3.58	2592	3.58	2479	3.58	2220	3.58	2456	3.58	2319	3.58	2700	3.58	2468
3.6	2674	3.6	2445	3.6	2342	3.6	2399	3.6	2378	3.6	2604	3.6	2398
3.62	2631	3.62	2482	3.62	2210	3.62	2395	3.62	2383	3.62	2695	3.62	2388
3.64	2661	3.64	2421	3.64	2283	3.64	2439	3.64	2364	3.64	2680	3.64	2448
3.66	2648	3.66	2401	3.66	2212	3.66	2458	3.66	2293	3.66	2630	3.66	2526
3.68	2678	3.68	2443	3.68	2186	3.68	2406	3.68	2302	3.68	2607	3.68	2375
3.7	2548	3.7	2383	3.7	2186	3.7	2351	3.7	2280	3.7	2631	3.7	2409
3.72	2680	3.72	2398	3.72	2208	3.72	2321	3.72	2287	3.72	2666	3.72	2283
3.74	2587	3.74	2299	3.74	2197	3.74	2347	3.74	2285	3.74	2523	3.74	2362
3.76	2525	3.76	2323	3.76	2272	3.76	2336	3.76	2244	3.76	2637	3.76	2487
3.78	2668	3.78	2351	3.78	2215	3.78	2298	3.78	2215	3.78	2609	3.78	2354
3.8	2567	3.8	2316	3.8	2148	3.8	2331	3.8	2213	3.8	2631	3.8	2418
3.82	2539	3.82	2288	3.82	2112	3.82	2301	3.82	2187	3.82	2583	3.82	2387
3.84	2511	3.84	2371	3.84	2090	3.84	2360	3.84	2162	3.84	2540	3.84	2297
3.86	2602	3.86	2316	3.86	2131	3.86	2272	3.86	2191	3.86	2571	3.86	2270
3.88	2589	3.88	2228	3.88	2146	3.88	2285	3.88	2196	3.88	2532	3.88	2385
3.9	2542	3.9	2265	3.9	2199	3.9	2257	3.9	2096	3.9	2527	3.9	2277
3.92	2534	3.92	2290	3.92	2077	3.92	2322	3.92	2197	3.92	2665	3.92	2276
3.94	2562	3.94	2300	3.94	2071	3.94	2302	3.94	2176	3.94	2558	3.94	2306
3.96	2523	3.96	2333	3.96	2129	3.96	2176	3.96	2168	3.96	2496	3.96	2260
3.98	2541	3.98	2228	3.98	2136	3.98	2261	3.98	2124	3.98	2499	3.98	2273
4	2539	4	2276	4	2105	4	2324	4	2175	4	2553	4	2273
4.02	2437	4.02	2286	4.02	2081	4.02	2265	4.02	2160	4.02	2517	4.02	2289
4.04	2432	4.04	2256	4.04	2019	4.04	2172	4.04	2069	4.04	2508	4.04	2210
4.06	2507	4.06	2261	4.06	2114	4.06	2211	4.06	2043	4.06	2471	4.06	2288
4.08	2479	4.08	2310	4.08	2143	4.08	2219	4.08	2093	4.08	2433	4.08	2373
4.1	2354	4.1	2274	4.1	2080	4.1	2167	4.1	2142	4.1	2494	4.1	2313
4.12	2348	4.12	2180	4.12	2052	4.12	2221	4.12	2026	4.12	2496	4.12	2220
4.14	2331	4.14	2140	4.14	2085	4.14	2225	4.14	2160	4.14	2475	4.14	2235
4.16	2456	4.16	2166	4.16	2057	4.16	2240	4.16	2144	4.16	2478	4.16	2211
4.18	2424	4.18	2209	4.18	2071	4.18	2167	4.18	2135	4.18	2461	4.18	2143
4.2	2346	4.2	2155	4.2	2042	4.2	2228	4.2	2033	4.2	2434	4.2	2179
4.22	2321	4.22	2241	4.22	2129	4.22	2112	4.22	2114	4.22	2384	4.22	2177
4.24	2347	4.24	2145	4.24	2014	4.24	2144	4.24	2100	4.24	2358	4.24	2204
4.26	2375	4.26	2189	4.26	1969	4.26	2131	4.26	2008	4.26	2410	4.26	2142
4.28	2503	4.28	2215	4.28	1963	4.28	2098	4.28	2102	4.28	2457	4.28	2162
4.3	2516	4.3	2112	4.3	1979	4.3	2147	4.3	2031	4.3	2401	4.3	2095
4.32	2283	4.32	2196	4.32	1963	4.32	2132	4.32	2020	4.32	2351	4.32	2118
4.34	2314	4.34	2121	4.34	1967	4.34	2201	4.34	2022	4.34	2395	4.34	2093
4.36	2364	4.36	2130	4.36	1922	4.36	2148	4.36	2043	4.36	2315	4.36	2190
4.38	2335	4.38	2155	4.38	1941	4.38	2124	4.38	1993	4.38	2317	4.38	2116
4.4	2357	4.4	2196	4.4	1857	4.4	2184	4.4	2038	4.4	2302	4.4	2098
4.42	2308	4.42	2104	4.42	1916	4.42	2062	4.42	1956	4.42	2361	4.42	2172
4.44	2361	4.44	2118	4.44	1984	4.44	1935	4.44	2096	4.44	2371	4.44	2221
4.46	2308	4.46	2052	4.46	1922	4.46	2090	4.46	1972	4.46	2280	4.46	2072
4.48	2356	4.48	2057	4.48	1921	4.48	2112	4.48	1970	4.48	2344	4.48	2138
4.5	2353	4.5	2206	4.5	1945	4.5	2059	4.5	1997	4.5	2319	4.5	2169
4.52	2348	4.52	2099	4.52	1854	4.52	2108	4.52	1973	4.52	2291	4.52	2171
4.54	2319	4.54	2091	4.54	1953	4.54	2040	4.54	1959	4.54	2288	4.54	2124
4.56	2282	4.56	2149	4.56	1806	4.56	2018	4.56	1886	4.56	2323	4.56	2122
4.58	2366	4.58	2063	4.58	1848	4.58	2064	4.58	1943	4.58	2386	4.58	2129
4.6	2302	4.6	2119	4.6	1898	4.6	2110	4.6	1956	4.6	2262	4.6	2055
4.62	2254	4.62	2099	4.62	1881	4.62	2109	4.62	1960	4.62	2372	4.62	2077
4.64	2377	4.64	2051	4.64	1902	4.64	2037	4.64	2075	4.64	2218	4.64	2024
4.66	2326	4.66	2054	4.66	1838	4.66	1997	4.66	1884	4.66	2269	4.66	2001
4.68	2309	4.68	2118	4.68	1960	4.68	2057	4.68	1909	4.68	2301	4.68	2007
4.7	2307	4.7	2040	4.7	1832	4.7	1954	4.7	1867	4.7	2223	4.7	2064
4.72	2219	4.72	2111	4.72	1855	4.72	2012	4.72	1912	4.72	2218	4.72	2106
4.74	2237	4.74	1966	4.74	1876	4.74	1987	4.74	1868	4.74	2296	4.74	2098
4.76	2321	4.76	2042	4.76	1778	4.76	1952	4.76	1851	4.76	2306	4.76	2090
4.78	2284	4.78	2001	4.78	1886	4.78	1969	4.78	1908	4.78	2210	4.78	2026
4.8	2207	4.8	2047	4.8	1762	4.8	2017	4.8	1894	4.8	2269	4.8	1951
4.82	2191	4.82	2059	4.82	1831	4.82	1961	4.82	1918	4.82	2238	4.82	2051
4.84	2166	4.84	2065	4.84	1803	4.84	2027	4.84	1864	4.84	2249	4.84	2078
4.86	2210	4.86	1990	4.86	1816	4.86	2004	4.86	1877	4.86	2167	4.86	2026
4.88	2227	4.88	1916	4.88	1816	4.88	1950	4.88	1877	4.88	2165	4.88	2040
4.9	2144	4.9	2026	4.9	1831	4.9	1931	4.9	1871	4.9	2308	4.9	2071
4.92	2148	4.92	2021	4.92	1783	4.92	1966	4.92	1875	4.92	2136	4.92	1975
4.94	2180	4.94	2015	4.94	1762	4.94	2094	4.94	1862	4.94	2111	4.94	2043
4.96	2212	4.96	1983	4.96	1790	4.96	1913	4.96	1867	4.96	2218	4.96	1914
4.98	2205	4.98	1989	4.98	1849	4.98	1927	4.98	1827	4.98	2262	4.98	1974
5	2190	5	1959	5	1849	5	2001	5	1871	5	2208	5	1996
5.02	2193	5.02	1952	5.02	1692	5.02	1945	5.02	1823	5.02	2231	5.02	1985
5.04	2175	5.04	1979	5.04	1756	5.04	1973	5.04	1834	5.04	2205	5.04	1988
5.06	2161	5.06	1945	5.06	1690	5.06	1901	5.06	1795	5.06	2110	5.06	1921
5.08	2072	5.08	2025	5.08	1771	5.08	1873	5.08	1828	5.08	2171	5.08	1943
5.1	2183	5.1	1947	5.1	1769	5.1	1864	5.1	1918	5.1	2219	5.1	1975
5.12	2211	5.12	1959	5.12	1725	5.12	1926	5.12	1836	5.12	2214	5.12	1952
5.14	2101	5.14	1971	5.14	1720	5.14	1936	5.14	1746	5.14	2257	5.14	1944
5.16	2223	5.16	2008	5.16	1782	5.16	1889	5.16	1795	5.16	2115	5.16	1938
5.18	2146	5.18	1938	5.18	1770	5.18	1863	5.18	1830	5.18	2112	5.18	2020
5.2	2149	5.2	1881	5.2	1723	5.2	1873	5.2	1793	5.2	2132	5.2	1972
5.22	2067	5.22	1986	5.22	1697	5.22	1854	5.22	1799	5.22	2195	5.22	1967
5.24	2252	5.24	1968	5.24	1774	5.24	1914	5.24	1764	5.24	2154	5.24	1976
5.26	2117	5.26	1925	5.26	1737	5.26	1835	5.26	1761	5.26	2162	5.26	1906
5.28	2097	5.28	1933	5.28	1738	5.28	1863	5.28	1831	5.28	2085	5.28	2018
5.3	2128	5.3	1921	5.3	1703	5.3	1844	5.3	1765	5.3	2189	5.3	1891
5.32	2189	5.32	1862	5.32	1740	5.32	1843	5.32	1796	5.32	2278	5.32	1922
5.34	2097	5.34	1841	5.34	1609	5.34	1829	5.34	1742	5.34	2175	5.34	1934
5.36	2106	5.36	1897	5.36	1778	5.36	1853	5.36	1733	5.36	2084	5.36	1964
5.38	2106	5.38	1876	5.38	1693	5.38	1832	5.38	1799	5.38	2142	5.38	1889
5.4	2108	5.4	1901	5.4	1733	5.4	1868	5.4	1707	5.4	2053	5.4	1938
5.42	2097	5.42	1917	5.42	1633	5.42	1870	5.42	1725	5.42	2123	5.42	1925
5.44	2085	5.44	1831	5.44	1657	5.44	1843	5.44	1695	5.44	2172	5.44	1914
5.46	2079	5.46	1835	5.46	1651	5.46	1863	5.46	1666	5.46	2166	5.46	1886
5.48	2140	5.48	1896	5.48	1705	5.48	1829	5.48	1713	5.48	2098	5.48	1921
5.5	2096	5.5	1820	5.5	1642	5.5	1843	5.5	1703	5.5	2155	5.5	1880
5.52	2145	5.52	1900	5.52	1657	5.52	1792	5.52	1743	5.52	2056	5.52	1836
5.54	2048	5.54	1876	5.54	1643	5.54	1804	5.54	1668	5.54	2166	5.54	1888
5.56	2149	5.56	1868	5.56	1648	5.56	1848	5.56	1718	5.56	2108	5.56	1847
5.58	2080	5.58	1901	5.58	1577	5.58	1778	5.58	1759	5.58	2048	5.58	1834
5.6	2075	5.6	1848	5.6	1722	5.6	1875	5.6	1722	5.6	2008	5.6	1874
5.62	2020	5.62	1872	5.62	1560	5.62	1800	5.62	1764	5.62	2171	5.62	1859
5.64	2171	5.64	1828	5.64	1650	5.64	1832	5.64	1756	5.64	2102	5.64	1897
5.66	2116	5.66	1829	5.66	1630	5.66	1804	5.66	1687	5.66	2070	5.66	1890
5.68	2013	5.68	1879	5.68	1676	5.68	1773	5.68	1685	5.68	2080	5.68	1909
5.7	2011	5.7	1908	5.7	1691	5.7	1758	5.7	1658	5.7	2038	5.7	1923
5.72	2046	5.72	1886	5.72	1688	5.72	1787	5.72	1658	5.72	2013	5.72	1920
5.74	1995	5.74	1852	5.74	1629	5.74	1785	5.74	1570	5.74	2011	5.74	1791
5.76	2022	5.76	1828	5.76	1618	5.76	1721	5.76	1714	5.76	2122	5.76	1866
5.78	2076	5.78	1805	5.78	1666	5.78	1800	5.78	1684	5.78	2038	5.78	1905
5.8	2074	5.8	1755	5.8	1617	5.8	1810	5.8	1732	5.8	2028	5.8	1841
5.82	2033	5.82	1887	5.82	1607	5.82	1879	5.82	1681	5.82	2077	5.82	1867
5.84	2123	5.84	1831	5.84	1653	5.84	1748	5.84	1676	5.84	2080	5.84	1870
5.86	2004	5.86	1886	5.86	1684	5.86	1804	5.86	1722	5.86	2040	5.86	1851
5.88	2054	5.88	1841	5.88	1689	5.88	1699	5.88	1649	5.88	2061	5.88	1902
5.9	1997	5.9	1756	5.9	1551	5.9	1815	5.9	1662	5.9	2034	5.9	1828
5.92	1963	5.92	1740	5.92	1600	5.92	1826	5.92	1716	5.92	1973	5.92	1871
5.94	2004	5.94	1814	5.94	1635	5.94	1748	5.94	1629	5.94	2057	5.94	1806
5.96	2000	5.96	1882	5.96	1600	5.96	1734	5.96	1646	5.96	1967	5.96	1821
5.98	1962	5.98	1776	5.98	1550	5.98	1870	5.98	1582	5.98	1981	5.98	1816
6	1997	6	1766	6	1620	6	1753	6	1646	6	2046	6	1861
6.02	2002	6.02	1757	6.02	1599	6.02	1770	6.02	1713	6.02	2053	6.02	1887
6.04	1923	6.04	1739	6.04	1653	6.04	1712	6.04	1614	6.04	2028	6.04	1786
6.06	2003	6.06	1765	6.06	1587	6.06	1759	6.06	1573	6.06	2029	6.06	1841
6.08	2019	6.08	1715	6.08	1658	6.08	1720	6.08	1655	6.08	1975	6.08	1822
6.1	1929	6.1	1743	6.1	1565	6.1	1759	6.1	1634	6.1	1992	6.1	1832
6.12	2020	6.12	1723	6.12	1592	6.12	1802	6.12	1576	6.12	1949	6.12	1798
6.14	1996	6.14	1749	6.14	1580	6.14	1682	6.14	1574	6.14	1914	6.14	1863
6.16	1921	6.16	1717	6.16	1574	6.16	1726	6.16	1629	6.16	1993	6.16	1763
6.18	1985	6.18	1860	6.18	1560	6.18	1719	6.18	1574	6.18	1975	6.18	1796
6.2	1929	6.2	1700	6.2	1638	6.2	1688	6.2	1561	6.2	1995	6.2	1896
6.22	1986	6.22	1693	6.22	1615	6.22	1668	6.22	1597	6.22	1957	6.22	1798
6.24	1945	6.24	1794	6.24	1559	6.24	1750	6.24	1567	6.24	1999	6.24	1778
6.26	1964	6.26	1822	6.26	1560	6.26	1704	6.26	1609	6.26	2023	6.26	1866
6.28	2008	6.28	1751	6.28	1602	6.28	1711	6.28	1599	6.28	1962	6.28	1755
6.3	1993	6.3	1742	6.3	1569	6.3	1668	6.3	1605	6.3	1930	6.3	1742
6.32	1980	6.32	1710	6.32	1621	6.32	1696	6.32	1578	6.32	2026	6.32	1783
6.34	1998	6.34	1755	6.34	1537	6.34	1723	6.34	1606	6.34	1941	6.34	1803
6.36	1956	6.36	1669	6.36	1561	6.36	1718	6.36	1581	6.36	1947	6.36	1797
6.38	1926	6.38	1655	6.38	1555	6.38	1745	6.38	1634	6.38	1895	6.38	1778
6.4	1968	6.4	1709	6.4	1562	6.4	1687	6.4	1619	6.4	2003	6.4	1824
6.42	1941	6.42	1802	6.42	1556	6.42	1688	6.42	1635	6.42	1939	6.42	1740
6.44	1988	6.44	1828	6.44	1505	6.44	1685	6.44	1637	6.44	1949	6.44	1757
6.46	1998	6.46	1733	6.46	1563	6.46	1738	6.46	1598	6.46	2017	6.46	1827
6.48	1895	6.48	1656	6.48	1514	6.48	1733	6.48	1602	6.48	1962	6.48	1834
6.5	1895	6.5	1741	6.5	1506	6.5	1729	6.5	1590	6.5	2001	6.5	1718
6.52	1897	6.52	1729	6.52	1616	6.52	1609	6.52	1551	6.52	1985	6.52	1826
6.54	1956	6.54	1702	6.54	1628	6.54	1680	6.54	1610	6.54	1915	6.54	1795
6.56	1936	6.56	1762	6.56	1518	6.56	1652	6.56	1564	6.56	1931	6.56	1772
6.58	1954	6.58	1726	6.58	1486	6.58	1691	6.58	1546	6.58	1942	6.58	1761
6.6	1895	6.6	1682	6.6	1481	6.6	1663	6.6	1587	6.6	2011	6.6	1742
6.62	1962	6.62	1713	6.62	1552	6.62	1692	6.62	1569	6.62	1912	6.62	1826
6.64	1921	6.64	1648	6.64	1518	6.64	1663	6.64	1641	6.64	1932	6.64	1793
6.66	1916	6.66	1675	6.66	1520	6.66	1667	6.66	1526	6.66	1989	6.66	1740
6.68	1944	6.68	1677	6.68	1574	6.68	1648	6.68	1569	6.68	1912	6.68	1751
6.7	1905	6.7	1728	6.7	1517	6.7	1671	6.7	1582	6.7	1975	6.7	1684
6.72	1949	6.72	1723	6.72	1491	6.72	1658	6.72	1543	6.72	1914	6.72	1735
6.74	1856	6.74	1723	6.74	1539	6.74	1733	6.74	1559	6.74	1933	6.74	1706
6.76	1911	6.76	1673	6.76	1539	6.76	1653	6.76	1571	6.76	1942	6.76	1702
6.78	1871	6.78	1630	6.78	1528	6.78	1704	6.78	1489	6.78	1929	6.78	1763
6.8	1889	6.8	1744	6.8	1507	6.8	1670	6.8	1549	6.8	1949	6.8	1842
6.82	1906	6.82	1730	6.82	1509	6.82	1590	6.82	1590	6.82	1932	6.82	1725
6.84	1814	6.84	1648	6.84	1484	6.84	1647	6.84	1592	6.84	1931	6.84	1809
6.86	1821	6.86	1693	6.86	1496	6.86	1642	6.86	1623	6.86	1841	6.86	1748
6.88	1862	6.88	1724	6.88	1489	6.88	1620	6.88	1579	6.88	1910	6.88	1769
6.9	1817	6.9	1643	6.9	1494	6.9	1680	6.9	1544	6.9	1849	6.9	1704
6.92	1948	6.92	1701	6.92	1484	6.92	1646	6.92	1553	6.92	1967	6.92	1701
6.94	1982	6.94	1698	6.94	1545	6.94	1576	6.94	1517	6.94	1859	6.94	1754
6.96	1895	6.96	1693	6.96	1470	6.96	1615	6.96	1517	6.96	1877	6.96	1739
6.98	1913	6.98	1636	6.98	1476	6.98	1659	6.98	1567	6.98	1943	6.98	1790
7	1868	7	1682	7	1467	7	1587	7	1518	7	1878	7	1698
7.02	1867	7.02	1648	7.02	1467	7.02	1592	7.02	1479	7.02	1898	7.02	1717
7.04	1832	7.04	1647	7.04	1493	7.04	1571	7.04	1529	7.04	1911	7.04	1774
7.06	1827	7.06	1610	7.06	1410	7.06	1682	7.06	1534	7.06	1923	7.06	1749
7.08	1883	7.08	1672	7.08	1457	7.08	1578	7.08	1549	7.08	1972	7.08	1769
7.1	1890	7.1	1601	7.1	1487	7.1	1632	7.1	1495	7.1	1887	7.1	1708
7.12	1867	7.12	1667	7.12	1420	7.12	1591	7.12	1559	7.12	1908	7.12	1735
7.14	1936	7.14	1653	7.14	1456	7.14	1546	7.14	1538	7.14	1832	7.14	1750
7.16	1909	7.16	1664	7.16	1512	7.16	1573	7.16	1500	7.16	1845	7.16	1780
7.18	1867	7.18	1591	7.18	1598	7.18	1497	7.18	1521	7.18	1894	7.18	1667
7.2	1829	7.2	1668	7.2	1438	7.2	1633	7.2	1486	7.2	1895	7.2	1796
7.22	1835	7.22	1670	7.22	1469	7.22	1602	7.22	1539	7.22	1914	7.22	1746
7.24	1891	7.24	1645	7.24	1487	7.24	1650	7.24	1504	7.24	1710	7.24	1775
7.26	1857	7.26	1599	7.26	1421	7.26	1583	7.26	1545	7.26	1834	7.26	1710
7.28	1887	7.28	1604	7.28	1452	7.28	1643	7.28	1573	7.28	1864	7.28	1717
7.3	1781	7.3	1656	7.3	1470	7.3	1593	7.3	1489	7.3	1839	7.3	1683
7.32	1836	7.32	1661	7.32	1489	7.32	1607	7.32	1426	7.32	1870	7.32	1700
7.34	1832	7.34	1635	7.34	1390	7.34	1611	7.34	1533	7.34	1851	7.34	1720
7.36	1870	7.36	1572	7.36	1430	7.36	1625	7.36	1520	7.36	1878	7.36	1724
7.38	1853	7.38	1559	7.38	1449	7.38	1581	7.38	1490	7.38	1766	7.38	1790
7.4	1902	7.4	1633	7.4	1415	7.4	1572	7.4	1464	7.4	1804	7.4	1654
7.42	1868	7.42	1579	7.42	1483	7.42	1517	7.42	1407	7.42	1839	7.42	1716
7.44	1873	7.44	1635	7.44	1434	7.44	1593	7.44	1449	7.44	1852	7.44	1679
7.46	1901	7.46	1552	7.46	1500	7.46	1528	7.46	1415	7.46	1782	7.46	1643
7.48	1813	7.48	1571	7.48	1475	7.48	1515	7.48	1503	7.48	1846	7.48	1689
7.5	1893	7.5	1658	7.5	1418	7.5	1516	7.5	1483	7.5	1716	7.5	1728
7.52	1771	7.52	1622	7.52	1431	7.52	1504	7.52	1504	7.52	1813	7.52	1708
7.54	1795	7.54	1643	7.54	1396	7.54	1539	7.54	1473	7.54	1848	7.54	1678
7.56	1809	7.56	1544	7.56	1400	7.56	1534	7.56	1439	7.56	1749	7.56	1725
7.58	1790	7.58	1667	7.58	1399	7.58	1523	7.58	1452	7.58	1891	7.58	1704
7.6	1772	7.6	1573	7.6	1406	7.6	1540	7.6	1480	7.6	1833	7.6	1662
7.62	1779	7.62	1560	7.62	1530	7.62	1525	7.62	1482	7.62	1884	7.62	1690
7.64	1801	7.64	1623	7.64	1539	7.64	1512	7.64	1495	7.64	1756	7.64	1691
7.66	1864	7.66	1558	7.66	1486	7.66	1570	7.66	1508	7.66	1808	7.66	1698
7.68	1764	7.68	1527	7.68	1376	7.68	1632	7.68	1517	7.68	1851	7.68	1671
7.7	1788	7.7	1501	7.7	1449	7.7	1574	7.7	1527	7.7	1871	7.7	1677
7.72	1767	7.72	1605	7.72	1381	7.72	1623	7.72	1443	7.72	1768	7.72	1623
7.74	1804	7.74	1557	7.74	1467	7.74	1501	7.74	1491	7.74	1837	7.74	1662
7.76	1857	7.76	1602	7.76	1372	7.76	1514	7.76	1472	7.76	1848	7.76	1596
7.78	1779	7.78	1539	7.78	1395	7.78	1541	7.78	1468	7.78	1832	7.78	1606
7.8	1783	7.8	1570	7.8	1390	7.8	1552	7.8	1477	7.8	1774	7.8	1646
7.82	1819	7.82	1587	7.82	1397	7.82	1580	7.82	1485	7.82	1803	7.82	1647
7.84	1851	7.84	1633	7.84	1458	7.84	1588	7.84	1465	7.84	1792	7.84	1626
7.86	1735	7.86	1559	7.86	1474	7.86	1458	7.86	1438	7.86	1781	7.86	1636
7.88	1751	7.88	1548	7.88	1394	7.88	1535	7.88	1489	7.88	1698	7.88	1637
7.9	1797	7.9	1581	7.9	1388	7.9	1509	7.9	1462	7.9	1772	7.9	1660
7.92	1767	7.92	1610	7.92	1389	7.92	1503	7.92	1409	7.92	1785	7.92	1644
7.94	1798	7.94	1544	7.94	1311	7.94	1500	7.94	1448	7.94	1761	7.94	1627
7.96	1805	7.96	1589	7.96	1416	7.96	1477	7.96	1471	7.96	1817	7.96	1654
7.98	1780	7.98	1550	7.98	1361	7.98	1502	7.98	1451	7.98	1818	7.98	1581
8	1787	8	1576	8	1392	8	1549	8	1458	8	1899	8	1674
8.02	1806	8.02	1477	8.02	1405	8.02	1426	8.02	1423	8.02	1839	8.02	1624
8.04	1759	8.04	1533	8.04	1379	8.04	1497	8.04	1444	8.04	1838	8.04	1575
8.06	1799	8.06	1546	8.06	1452	8.06	1500	8.06	1377	8.06	1732	8.06	1669
8.08	1758	8.08	1527	8.08	1438	8.08	1518	8.08	1433	8.08	1832	8.08	1554
8.1	1789	8.1	1496	8.1	1386	8.1	1500	8.1	1423	8.1	1751	8.1	1652
8.12	1797	8.12	1520	8.12	1364	8.12	1507	8.12	1451	8.12	1764	8.12	1635
8.14	1806	8.14	1531	8.14	1398	8.14	1555	8.14	1431	8.14	1733	8.14	1593
8.16	1827	8.16	1546	8.16	1414	8.16	1581	8.16	1461	8.16	1742	8.16	1641
8.18	1753	8.18	1524	8.18	1342	8.18	1447	8.18	1423	8.18	1789	8.18	1615
8.2	1815	8.2	1575	8.2	1317	8.2	1527	8.2	1384	8.2	1756	8.2	1569
8.22	1702	8.22	1484	8.22	1338	8.22	1419	8.22	1396	8.22	1741	8.22	1626
8.24	1810	8.24	1506	8.24	1384	8.24	1489	8.24	1420	8.24	1807	8.24	1617
8.26	1782	8.26	1573	8.26	1359	8.26	1469	8.26	1394	8.26	1746	8.26	1572
8.28	1819	8.28	1522	8.28	1365	8.28	1515	8.28	1445	8.28	1774	8.28	1638
8.3	1694	8.3	1517	8.3	1335	8.3	1507	8.3	1442	8.3	1758	8.3	1686
8.32	1819	8.32	1562	8.32	1332	8.32	1539	8.32	1436	8.32	1727	8.32	1548
8.34	1766	8.34	1441	8.34	1342	8.34	1444	8.34	1394	8.34	1789	8.34	1631
8.36	1745	8.36	1497	8.36	1360	8.36	1445	8.36	1438	8.36	1781	8.36	1623
8.38	1729	8.38	1460	8.38	1378	8.38	1465	8.38	1518	8.38	1790	8.38	1539
8.4	1749	8.4	1490	8.4	1382	8.4	1538	8.4	1403	8.4	1758	8.4	1618
8.42	1756	8.42	1458	8.42	1354	8.42	1444	8.42	1417	8.42	1718	8.42	1594
8.44	1776	8.44	1512	8.44	1344	8.44	1492	8.44	1350	8.44	1785	8.44	1613
8.46	1841	8.46	1530	8.46	1315	8.46	1471	8.46	1454	8.46	1680	8.46	1594
8.48	1816	8.48	1453	8.48	1369	8.48	1449	8.48	1366	8.48	1799	8.48	1587
8.5	1726	8.5	1490	8.5	1323	8.5	1484	8.5	1396	8.5	1735	8.5	1587
8.52	1753	8.52	1515	8.52	1369	8.52	1523	8.52	1437	8.52	1731	8.52	1584
8.54	1809	8.54	1505	8.54	1323	8.54	1552	8.54	1423	8.54	1737	8.54	1535
8.56	1750	8.56	1464	8.56	1344	8.56	1483	8.56	1398	8.56	1829	8.56	1569
8.58	1723	8.58	1500	8.58	1330	8.58	1531	8.58	1397	8.58	1655	8.58	1595
8.6	1699	8.6	1469	8.6	1321	8.6	1478	8.6	1421	8.6	1724	8.6	1609
8.62	1674	8.62	1490	8.62	1400	8.62	1453	8.62	1364	8.62	1714	8.62	1566
8.64	1694	8.64	1568	8.64	1369	8.64	1550	8.64	1404	8.64	1762	8.64	1618
8.66	1714	8.66	1533	8.66	1335	8.66	1418	8.66	1427	8.66	1618	8.66	1621
8.68	1751	8.68	1459	8.68	1365	8.68	1434	8.68	1365	8.68	1694	8.68	1599
8.7	1752	8.7	1482	8.7	1341	8.7	1389	8.7	1385	8.7	1632	8.7	1566
8.72	1745	8.72	1454	8.72	1355	8.72	1484	8.72	1448	8.72	1701	8.72	1598
8.74	1670	8.74	1467	8.74	1329	8.74	1466	8.74	1486	8.74	1707	8.74	1518
8.76	1727	8.76	1436	8.76	1401	8.76	1474	8.76	1372	8.76	1701	8.76	1528
8.78	1815	8.78	1469	8.78	1308	8.78	1424	8.78	1378	8.78	1776	8.78	1448
8.8	1692	8.8	1487	8.8	1313	8.8	1477	8.8	1469	8.8	1726	8.8	1548
8.82	1662	8.82	1478	8.82	1444	8.82	1435	8.82	1376	8.82	1701	8.82	1582
8.84	1724	8.84	1441	8.84	1352	8.84	1445	8.84	1362	8.84	1745	8.84	1493
8.86	1738	8.86	1456	8.86	1333	8.86	1487	8.86	1334	8.86	1653	8.86	1509
8.88	1735	8.88	1536	8.88	1290	8.88	1440	8.88	1349	8.88	1694	8.88	1604
8.9	1783	8.9	1405	8.9	1426	8.9	1415	8.9	1407	8.9	1672	8.9	1526
8.92	1695	8.92	1448	8.92	1294	8.92	1398	8.92	1401	8.92	1741	8.92	1512
8.94	1784	8.94	1395	8.94	1325	8.94	1416	8.94	1374	8.94	1740	8.94	1534
8.96	1792	8.96	1512	8.96	1277	8.96	1442	8.96	1357	8.96	1731	8.96	1536
8.98	1712	8.98	1432	8.98	1228	8.98	1346	8.98	1332	8.98	1680	8.98	1553
9	1704	9	1435	9	1323	9	1426	9	1425	9	1717	9	1604
9.02	1704	9.02	1471	9.02	1329	9.02	1381	9.02	1400	9.02	1708	9.02	1492
9.04	1734	9.04	1505	9.04	1321	9.04	1472	9.04	1434	9.04	1684	9.04	1577
9.06	1609	9.06	1445	9.06	1319	9.06	1354	9.06	1397	9.06	1702	9.06	1533
9.08	1666	9.08	1432	9.08	1314	9.08	1338	9.08	1364	9.08	1649	9.08	1539
9.1	1649	9.1	1489	9.1	1264	9.1	1392	9.1	1334	9.1	1656	9.1	1566
9.12	1742	9.12	1451	9.12	1292	9.12	1432	9.12	1349	9.12	1677	9.12	1572
9.14	1661	9.14	1421	9.14	1252	9.14	1459	9.14	1339	9.14	1736	9.14	1538
9.16	1726	9.16	1483	9.16	1267	9.16	1381	9.16	1391	9.16	1719	9.16	1455
9.18	1722	9.18	1454	9.18	1282	9.18	1399	9.18	1393	9.18	1668	9.18	1497
9.2	1685	9.2	1423	9.2	1331	9.2	1425	9.2	1385	9.2	1681	9.2	1631
9.22	1639	9.22	1544	9.22	1270	9.22	1432	9.22	1354	9.22	1681	9.22	1487
9.24	1648	9.24	1473	9.24	1264	9.24	1396	9.24	1338	9.24	1710	9.24	1535
9.26	1725	9.26	1452	9.26	1307	9.26	1424	9.26	1372	9.26	1700	9.26	1520
9.28	1645	9.28	1440	9.28	1285	9.28	1423	9.28	1351	9.28	1662	9.28	1598
9.3	1661	9.3	1429	9.3	1346	9.3	1411	9.3	1381	9.3	1723	9.3	1580
9.32	1701	9.32	1430	9.32	1287	9.32	1405	9.32	1371	9.32	1667	9.32	1484
9.34	1661	9.34	1516	9.34	1270	9.34	1390	9.34	1401	9.34	1721	9.34	1501
9.36	1683	9.36	1441	9.36	1323	9.36	1379	9.36	1369	9.36	1697	9.36	1539
9.38	1628	9.38	1432	9.38	1298	9.38	1420	9.38	1374	9.38	1661	9.38	1509
9.4	1742	9.4	1397	9.4	1301	9.4	1372	9.4	1378	9.4	1646	9.4	1525
9.42	1759	9.42	1438	9.42	1246	9.42	1447	9.42	1366	9.42	1621	9.42	1563
9.44	1730	9.44	1314	9.44	1328	9.44	1434	9.44	1371	9.44	1706	9.44	1460
9.46	1684	9.46	1416	9.46	1290	9.46	1344	9.46	1352	9.46	1628	9.46	1565
9.48	1688	9.48	1412	9.48	1296	9.48	1410	9.48	1354	9.48	1707	9.48	1504
9.5	1731	9.5	1390	9.5	1316	9.5	1368	9.5	1358	9.5	1712	9.5	1494
9.52	1722	9.52	1310	9.52	1337	9.52	1422	9.52	1321	9.52	1660	9.52	1603
9.54	1699	9.54	1450	9.54	1320	9.54	1416	9.54	1330	9.54	1629	9.54	1517
9.56	1693	9.56	1388	9.56	1273	9.56	1394	9.56	1325	9.56	1734	9.56	1522
9.58	1692	9.58	1409	9.58	1259	9.58	1355	9.58	1350	9.58	1677	9.58	1569
9.6	1673	9.6	1408	9.6	1274	9.6	1388	9.6	1301	9.6	1650	9.6	1544
9.62	1686	9.62	1456	9.62	1274	9.62	1408	9.62	1389	9.62	1695	9.62	1503
9.64	1673	9.64	1395	9.64	1282	9.64	1467	9.64	1320	9.64	1734	9.64	1548
9.66	1689	9.66	1377	9.66	1287	9.66	1385	9.66	1359	9.66	1704	9.66	1492
9.68	1774	9.68	1398	9.68	1215	9.68	1388	9.68	1332	9.68	1640	9.68	1505
9.7	1597	9.7	1428	9.7	1317	9.7	1387	9.7	1407	9.7	1674	9.7	1517
9.72	1768	9.72	1373	9.72	1280	9.72	1322	9.72	1282	9.72	1659	9.72	1555
9.74	1618	9.74	1430	9.74	1263	9.74	1353	9.74	1342	9.74	1656	9.74	1512
9.76	1703	9.76	1389	9.76	1243	9.76	1395	9.76	1332	9.76	1675	9.76	1460
9.78	1693	9.78	1473	9.78	1209	9.78	1372	9.78	1364	9.78	1650	9.78	1474
9.8	1678	9.8	1446	9.8	1183	9.8	1394	9.8	1359	9.8	1660	9.8	1481
9.82	1684	9.82	1402	9.82	1246	9.82	1390	9.82	1343	9.82	1636	9.82	1466
9.84	1675	9.84	1353	9.84	1205	9.84	1372	9.84	1299	9.84	1666	9.84	1493
9.86	1646	9.86	1381	9.86	1248	9.86	1345	9.86	1331	9.86	1609	9.86	1507
9.88	1740	9.88	1304	9.88	1304	9.88	1342	9.88	1401	9.88	1635	9.88	1479
9.9	1683	9.9	1327	9.9	1205	9.9	1394	9.9	1303	9.9	1667	9.9	1524
9.92	1608	9.92	1368	9.92	1260	9.92	1376	9.92	1306	9.92	1670	9.92	1510
9.94	1687	9.94	1304	9.94	1344	9.94	1407	9.94	1316	9.94	1602	9.94	1512
9.96	1639	9.96	1395	9.96	1281	9.96	1376	9.96	1350	9.96	1650	9.96	1432
9.98	1660	9.98	1358	9.98	1326	9.98	1401	9.98	1309	9.98	1665	9.98	1552
10	1578	10	1332	10	1271	10	1279	10	1340	10	1650	10	1474
10.02	1641	10.02	1374	10.02	1295	10.02	1345	10.02	1348	10.02	1628	10.02	1473
10.04	1615	10.04	1402	10.04	1277	10.04	1346	10.04	1293	10.04	1661	10.04	1534
10.06	1684	10.06	1335	10.06	1207	10.06	1386	10.06	1357	10.06	1645	10.06	1511
10.08	1616	10.08	1330	10.08	1283	10.08	1400	10.08	1303	10.08	1638	10.08	1556
10.1	1647	10.1	1386	10.1	1264	10.1	1341	10.1	1314	10.1	1678	10.1	1509
10.12	1742	10.12	1402	10.12	1303	10.12	1347	10.12	1306	10.12	1609	10.12	1555
10.14	1592	10.14	1402	10.14	1213	10.14	1365	10.14	1342	10.14	1713	10.14	1468
10.16	1626	10.16	1341	10.16	1255	10.16	1340	10.16	1303	10.16	1656	10.16	1502
10.18	1600	10.18	1359	10.18	1227	10.18	1312	10.18	1385	10.18	1627	10.18	1496
10.2	1612	10.2	1388	10.2	1235	10.2	1317	10.2	1243	10.2	1518	10.2	1508
10.22	1656	10.22	1358	10.22	1212	10.22	1341	10.22	1345	10.22	1583	10.22	1470
10.24	1644	10.24	1357	10.24	1245	10.24	1363	10.24	1317	10.24	1618	10.24	1471
10.26	1653	10.26	1370	10.26	1276	10.26	1323	10.26	1279	10.26	1671	10.26	1493
10.28	1655	10.28	1405	10.28	1301	10.28	1359	10.28	1311	10.28	1668	10.28	1450
10.3	1639	10.3	1304	10.3	1264	10.3	1394	10.3	1294	10.3	1675	10.3	1464
10.32	1634	10.32	1355	10.32	1283	10.32	1347	10.32	1272	10.32	1633	10.32	1486
10.34	1638	10.34	1330	10.34	1225	10.34	1315	10.34	1361	10.34	1630	10.34	1522
10.36	1631	10.36	1323	10.36	1192	10.36	1313	10.36	1336	10.36	1591	10.36	1445
10.38	1713	10.38	1367	10.38	1192	10.38	1329	10.38	1378	10.38	1669	10.38	1538
10.4	1642	10.4	1349	10.4	1255	10.4	1384	10.4	1339	10.4	1662	10.4	1507
10.42	1717	10.42	1354	10.42	1257	10.42	1314	10.42	1319	10.42	1667	10.42	1468
10.44	1600	10.44	1397	10.44	1261	10.44	1359	10.44	1330	10.44	1662	10.44	1504
10.46	1600	10.46	1369	10.46	1282	10.46	1371	10.46	1359	10.46	1579	10.46	1479
10.48	1631	10.48	1392	10.48	1262	10.48	1301	10.48	1290	10.48	1601	10.48	1493
10.5	1657	10.5	1374	10.5	1236	10.5	1357	10.5	1288	10.5	1508	10.5	1506
10.52	1627	10.52	1442	10.52	1223	10.52	1357	10.52	1323	10.52	1636	10.52	1514
10.54	1664	10.54	1324	10.54	1264	10.54	1256	10.54	1285	10.54	1729	10.54	1466
10.56	1596	10.56	1334	10.56	1313	10.56	1321	10.56	1318	10.56	1618	10.56	1435
10.58	1611	10.58	1346	10.58	1249	10.58	1318	10.58	1264	10.58	1607	10.58	1481
10.6	1709	10.6	1329	10.6	1207	10.6	1325	10.6	1288	10.6	1585	10.6	1469
10.62	1613	10.62	1353	10.62	1220	10.62	1273	10.62	1322	10.62	1590	10.62	1441
10.64	1659	10.64	1363	10.64	1223	10.64	1377	10.64	1297	10.64	1570	10.64	1453
10.66	1672	10.66	1366	10.66	1213	10.66	1333	10.66	1234	10.66	1571	10.66	1475
10.68	1680	10.68	1407	10.68	1208	10.68	1299	10.68	1273	10.68	1546	10.68	1497
10.7	1653	10.7	1289	10.7	1167	10.7	1349	10.7	1332	10.7	1556	10.7	1400
10.72	1648	10.72	1324	10.72	1183	10.72	1338	10.72	1261	10.72	1638	10.72	1450
10.74	1620	10.74	1363	10.74	1212	10.74	1298	10.74	1321	10.74	1673	10.74	1518
10.76	1574	10.76	1343	10.76	1166	10.76	1312	10.76	1312	10.76	1572	10.76	1451
10.78	1695	10.78	1366	10.78	1182	10.78	1220	10.78	1271	10.78	1621	10.78	1471
10.8	1704	10.8	1341	10.8	1246	10.8	1319	10.8	1344	10.8	1660	10.8	1481
10.82	1565	10.82	1369	10.82	1226	10.82	1343	10.82	1289	10.82	1643	10.82	1456
10.84	1647	10.84	1389	10.84	1250	10.84	1343	10.84	1295	10.84	1690	10.84	1519
10.86	1587	10.86	1344	10.86	1226	10.86	1312	10.86	1334	10.86	1623	10.86	1512
10.88	1601	10.88	1382	10.88	1255	10.88	1326	10.88	1257	10.88	1689	10.88	1441
10.9	1651	10.9	1368	10.9	1245	10.9	1316	10.9	1260	10.9	1585	10.9	1427
10.92	1642	10.92	1319	10.92	1143	10.92	1321	10.92	1285	10.92	1651	10.92	1496
10.94	1587	10.94	1317	10.94	1217	10.94	1278	10.94	1308	10.94	1602	10.94	1529
10.96	1665	10.96	1304	10.96	1189	10.96	1281	10.96	1300	10.96	1636	10.96	1459
10.98	1642	10.98	1375	10.98	1268	10.98	1281	10.98	1246	10.98	1650	10.98	1369
11	1630	11	1442	11	1262	11	1373	11	1301	11	1676	11	1498
11.02	1698	11.02	1311	11.02	1213	11.02	1263	11.02	1295	11.02	1583	11.02	1414
11.04	1547	11.04	1383	11.04	1215	11.04	1261	11.04	1310	11.04	1641	11.04	1530
11.06	1622	11.06	1366	11.06	1222	11.06	1314	11.06	1317	11.06	1605	11.06	1481
11.08	1586	11.08	1306	11.08	1211	11.08	1279	11.08	1270	11.08	1584	11.08	1530
11.1	1588	11.1	1340	11.1	1274	11.1	1276	11.1	1357	11.1	1568	11.1	1479
11.12	1640	11.12	1323	11.12	1230	11.12	1274	11.12	1286	11.12	1573	11.12	1433
11.14	1635	11.14	1220	11.14	1239	11.14	1272	11.14	1310	11.14	1626	11.14	1476
11.16	1597	11.16	1413	11.16	1249	11.16	1364	11.16	1280	11.16	1617	11.16	1432
11.18	1639	11.18	1364	11.18	1200	11.18	1296	11.18	1256	11.18	1696	11.18	1517
11.2	1662	11.2	1317	11.2	1252	11.2	1275	11.2	1256	11.2	1546	11.2	1471
11.22	1587	11.22	1344	11.22	1210	11.22	1304	11.22	1289	11.22	1583	11.22	1504
11.24	1594	11.24	1306	11.24	1220	11.24	1296	11.24	1303	11.24	1718	11.24	1467
11.26	1663	11.26	1347	11.26	1208	11.26	1290	11.26	1263	11.26	1588	11.26	1460
11.28	1634	11.28	1387	11.28	1247	11.28	1341	11.28	1313	11.28	1566	11.28	1377
11.3	1586	11.3	1317	11.3	1270	11.3	1311	11.3	1303	11.3	1599	11.3	1405
11.32	1627	11.32	1308	11.32	1224	11.32	1296	11.32	1240	11.32	1615	11.32	1522
11.34	1652	11.34	1312	11.34	1203	11.34	1269	11.34	1307	11.34	1622	11.34	1450
11.36	1628	11.36	1271	11.36	1234	11.36	1231	11.36	1382	11.36	1630	11.36	1464
11.38	1639	11.38	1275	11.38	1220	11.38	1313	11.38	1241	11.38	1625	11.38	1413
11.4	1603	11.4	1285	11.4	1229	11.4	1295	11.4	1275	11.4	1605	11.4	1524
11.42	1572	11.42	1264	11.42	1175	11.42	1225	11.42	1319	11.42	1607	11.42	1440
11.44	1645	11.44	1244	11.44	1139	11.44	1359	11.44	1302	11.44	1625	11.44	1490
11.46	1643	11.46	1312	11.46	1193	11.46	1222	11.46	1304	11.46	1577	11.46	1477
11.48	1616	11.48	1343	11.48	1183	11.48	1308	11.48	1288	11.48	1604	11.48	1474
11.5	1662	11.5	1320	11.5	1215	11.5	1275	11.5	1309	11.5	1605	11.5	1492
11.52	1676	11.52	1324	11.52	1211	11.52	1260	11.52	1265	11.52	1645	11.52	1487
11.54	1657	11.54	1326	11.54	1115	11.54	1302	11.54	1315	11.54	1564	11.54	1470
11.56	1569	11.56	1335	11.56	1261	11.56	1298	11.56	1270	11.56	1589	11.56	1406
11.58	1617	11.58	1398	11.58	1210	11.58	1352	11.58	1292	11.58	1594	11.58	1455
11.6	1621	11.6	1355	11.6	1196	11.6	1337	11.6	1229	11.6	1641	11.6	1413
11.62	1641	11.62	1314	11.62	1210	11.62	1207	11.62	1298	11.62	1586	11.62	1454
11.64	1673	11.64	1355	11.64	1181	11.64	1298	11.64	1310	11.64	1596	11.64	1415
11.66	1660	11.66	1343	11.66	1147	11.66	1344	11.66	1279	11.66	1564	11.66	1433
11.68	1673	11.68	1337	11.68	1123	11.68	1250	11.68	1204	11.68	1649	11.68	1501
11.7	1588	11.7	1374	11.7	1235	11.7	1278	11.7	1250	11.7	1613	11.7	1516
11.72	1568	11.72	1311	11.72	1202	11.72	1297	11.72	1240	11.72	1625	11.72	1445
11.74	1582	11.74	1320	11.74	1169	11.74	1359	11.74	1308	11.74	1574	11.74	1406
11.76	1587	11.76	1323	11.76	1220	11.76	1214	11.76	1261	11.76	1574	11.76	1447
11.78	1711	11.78	1284	11.78	1218	11.78	1297	11.78	1288	11.78	1558	11.78	1427
11.8	1566	11.8	1308	11.8	1183	11.8	1203	11.8	1288	11.8	1600	11.8	1488
11.82	1573	11.82	1340	11.82	1209	11.82	1289	11.82	1315	11.82	1570	11.82	1466
11.84	1584	11.84	1329	11.84	1187	11.84	1308	11.84	1286	11.84	1598	11.84	1403
11.86	1593	11.86	1327	11.86	1197	11.86	1275	11.86	1257	11.86	1574	11.86	1413
11.88	1676	11.88	1282	11.88	1139	11.88	1301	11.88	1330	11.88	1597	11.88	1502
11.9	1605	11.9	1308	11.9	1121	11.9	1312	11.9	1299	11.9	1565	11.9	1501
11.92	1577	11.92	1304	11.92	1243	11.92	1272	11.92	1263	11.92	1545	11.92	1390
11.94	1616	11.94	1323	11.94	1156	11.94	1223	11.94	1234	11.94	1525	11.94	1392
11.96	1698	11.96	1245	11.96	1163	11.96	1243	11.96	1279	11.96	1627	11.96	1518
11.98	1627	11.98	1301	11.98	1197	11.98	1289	11.98	1344	11.98	1600	11.98	1454
12	1626	12	1292	12	1183	12	1263	12	1250	12	1631	12	1431
12.02	1637	12.02	1354	12.02	1208	12.02	1280	12.02	1272	12.02	1556	12.02	1492
12.04	1623	12.04	1315	12.04	1267	12.04	1295	12.04	1278	12.04	1579	12.04	1399
12.06	1661	12.06	1319	12.06	1215	12.06	1269	12.06	1272	12.06	1571	12.06	1430
12.08	1671	12.08	1261	12.08	1189	12.08	1228	12.08	1244	12.08	1501	12.08	1537
12.1	1566	12.1	1321	12.1	1202	12.1	1266	12.1	1296	12.1	1608	12.1	1439
12.12	1625	12.12	1374	12.12	1153	12.12	1272	12.12	1252	12.12	1541	12.12	1471
12.14	1547	12.14	1272	12.14	1247	12.14	1274	12.14	1251	12.14	1580	12.14	1421
12.16	1599	12.16	1299	12.16	1138	12.16	1260	12.16	1189	12.16	1619	12.16	1448
12.18	1615	12.18	1346	12.18	1198	12.18	1257	12.18	1286	12.18	1554	12.18	1402
12.2	1681	12.2	1303	12.2	1183	12.2	1331	12.2	1297	12.2	1542	12.2	1454
12.22	1599	12.22	1292	12.22	1222	12.22	1305	12.22	1273	12.22	1603	12.22	1433
12.24	1632	12.24	1339	12.24	1219	12.24	1278	12.24	1258	12.24	1625	12.24	1454
12.26	1561	12.26	1342	12.26	1154	12.26	1236	12.26	1239	12.26	1577	12.26	1427
12.28	1658	12.28	1345	12.28	1195	12.28	1281	12.28	1217	12.28	1642	12.28	1431
12.3	1691	12.3	1290	12.3	1204	12.3	1274	12.3	1265	12.3	1614	12.3	1486
12.32	1530	12.32	1268	12.32	1211	12.32	1247	12.32	1296	12.32	1662	12.32	1449
12.34	1598	12.34	1300	12.34	1158	12.34	1260	12.34	1264	12.34	1625	12.34	1363
12.36	1565	12.36	1285	12.36	1193	12.36	1254	12.36	1296	12.36	1580	12.36	1429
12.38	1661	12.38	1329	12.38	1223	12.38	1258	12.38	1318	12.38	1614	12.38	1425
12.4	1614	12.4	1279	12.4	1166	12.4	1229	12.4	1241	12.4	1584	12.4	1472
12.42	1616	12.42	1273	12.42	1178	12.42	1251	12.42	1243	12.42	1573	12.42	1467
12.44	1580	12.44	1342	12.44	1280	12.44	1300	12.44	1183	12.44	1609	12.44	1455
12.46	1561	12.46	1355	12.46	1206	12.46	1245	12.46	1195	12.46	1610	12.46	1433
12.48	1538	12.48	1225	12.48	1178	12.48	1292	12.48	1201	12.48	1539	12.48	1428
12.5	1643	12.5	1258	12.5	1226	12.5	1258	12.5	1240	12.5	1614	12.5	1443
12.52	1566	12.52	1255	12.52	1203	12.52	1236	12.52	1261	12.52	1541	12.52	1484
12.54	1585	12.54	1304	12.54	1184	12.54	1227	12.54	1270	12.54	1636	12.54	1440
12.56	1534	12.56	1374	12.56	1194	12.56	1230	12.56	1211	12.56	1566	12.56	1465
12.58	1572	12.58	1237	12.58	1199	12.58	1238	12.58	1188	12.58	1569	12.58	1468
12.6	1561	12.6	1353	12.6	1240	12.6	1247	12.6	1234	12.6	1606	12.6	1468
12.62	1599	12.62	1331	12.62	1169	12.62	1237	12.62	1258	12.62	1625	12.62	1446
12.64	1592	12.64	1291	12.64	1176	12.64	1203	12.64	1289	12.64	1545	12.64	1468
12.66	1627	12.66	1264	12.66	1186	12.66	1222	12.66	1259	12.66	1641	12.66	1471
12.68	1563	12.68	1346	12.68	1235	12.68	1196	12.68	1260	12.68	1580	12.68	1506
12.7	1598	12.7	1270	12.7	1165	12.7	1275	12.7	1213	12.7	1682	12.7	1429
12.72	1522	12.72	1315	12.72	1206	12.72	1322	12.72	1282	12.72	1569	12.72	1461
12.74	1620	12.74	1325	12.74	1161	12.74	1259	12.74	1278	12.74	1595	12.74	1462
12.76	1606	12.76	1266	12.76	1136	12.76	1272	12.76	1297	12.76	1597	12.76	1466
12.78	1666	12.78	1263	12.78	1170	12.78	1304	12.78	1239	12.78	1540	12.78	1455
12.8	1534	12.8	1360	12.8	1183	12.8	1235	12.8	1190	12.8	1702	12.8	1318
12.82	1558	12.82	1252	12.82	1137	12.82	1230	12.82	1206	12.82	1624	12.82	1422
12.84	1577	12.84	1241	12.84	1147	12.84	1311	12.84	1244	12.84	1537	12.84	1435
12.86	1639	12.86	1343	12.86	1132	12.86	1193	12.86	1208	12.86	1581	12.86	1511
12.88	1544	12.88	1257	12.88	1196	12.88	1255	12.88	1191	12.88	1549	12.88	1455
12.9	1572	12.9	1252	12.9	1174	12.9	1182	12.9	1278	12.9	1590	12.9	1458
12.92	1558	12.92	1301	12.92	1144	12.92	1200	12.92	1203	12.92	1596	12.92	1413
12.94	1629	12.94	1243	12.94	1175	12.94	1279	12.94	1240	12.94	1591	12.94	1378
12.96	1573	12.96	1233	12.96	1180	12.96	1291	12.96	1187	12.96	1517	12.96	1428
12.98	1632	12.98	1225	12.98	1161	12.98	1182	12.98	1275	12.98	1590	12.98	1426
13	1659	13	1231	13	1167	13	1275	13	1256	13	1643	13	1414
13.02	1684	13.02	1321	13.02	1168	13.02	1295	13.02	1248	13.02	1564	13.02	1450
13.04	1652	13.04	1320	13.04	1172	13.04	1264	13.04	1274	13.04	1589	13.04	1494
13.06	1524	13.06	1270	13.06	1161	13.06	1246	13.06	1256	13.06	1557	13.06	1465
13.08	1624	13.08	1253	13.08	1145	13.08	1277	13.08	1276	13.08	1554	13.08	1455
13.1	1594	13.1	1263	13.1	1152	13.1	1258	13.1	1265	13.1	1583	13.1	1373
13.12	1514	13.12	1230	13.12	1136	13.12	1220	13.12	1204	13.12	1503	13.12	1438
13.14	1576	13.14	1215	13.14	1176	13.14	1253	13.14	1238	13.14	1580	13.14	1398
13.16	1579	13.16	1279	13.16	1185	13.16	1237	13.16	1224	13.16	1599	13.16	1420
13.18	1579	13.18	1283	13.18	1170	13.18	1225	13.18	1230	13.18	1632	13.18	1416
13.2	1533	13.2	1278	13.2	1152	13.2	1283	13.2	1261	13.2	1632	13.2	1372
13.22	1650	13.22	1280	13.22	1216	13.22	1250	13.22	1236	13.22	1605	13.22	1395
13.24	1651	13.24	1267	13.24	1185	13.24	1250	13.24	1248	13.24	1586	13.24	1415
13.26	1580	13.26	1311	13.26	1166	13.26	1183	13.26	1263	13.26	1640	13.26	1463
13.28	1579	13.28	1269	13.28	1174	13.28	1254	13.28	1281	13.28	1599	13.28	1407
13.3	1581	13.3	1249	13.3	1153	13.3	1328	13.3	1243	13.3	1609	13.3	1453
13.32	1646	13.32	1201	13.32	1170	13.32	1278	13.32	1293	13.32	1575	13.32	1456
13.34	1604	13.34	1258	13.34	1208	13.34	1281	13.34	1293	13.34	1536	13.34	1405
13.36	1523	13.36	1216	13.36	1170	13.36	1242	13.36	1260	13.36	1601	13.36	1384
13.38	1557	13.38	1283	13.38	1183	13.38	1264	13.38	1243	13.38	1647	13.38	1402
13.4	1576	13.4	1343	13.4	1179	13.4	1274	13.4	1176	13.4	1579	13.4	1460
13.42	1540	13.42	1310	13.42	1198	13.42	1298	13.42	1261	13.42	1665	13.42	1499
13.44	1565	13.44	1271	13.44	1190	13.44	1270	13.44	1321	13.44	1571	13.44	1415
13.46	1509	13.46	1286	13.46	1136	13.46	1290	13.46	1233	13.46	1545	13.46	1485
13.48	1552	13.48	1402	13.48	1212	13.48	1298	13.48	1269	13.48	1567	13.48	1430
13.5	1556	13.5	1306	13.5	1157	13.5	1264	13.5	1306	13.5	1627	13.5	1401
13.52	1597	13.52	1340	13.52	1207	13.52	1217	13.52	1260	13.52	1642	13.52	1479
13.54	1649	13.54	1292	13.54	1234	13.54	1317	13.54	1305	13.54	1620	13.54	1490
13.56	1572	13.56	1349	13.56	1245	13.56	1301	13.56	1267	13.56	1630	13.56	1516
13.58	1671	13.58	1400	13.58	1275	13.58	1323	13.58	1339	13.58	1671	13.58	1495
13.6	1714	13.6	1499	13.6	1257	13.6	1436	13.6	1431	13.6	1614	13.6	1489
13.62	1718	13.62	1510	13.62	1371	13.62	1488	13.62	1435	13.62	1660	13.62	1553
13.64	1802	13.64	1706	13.64	1355	13.64	1512	13.64	1473	13.64	1670	13.64	1606
13.66	1796	13.66	1690	13.66	1420	13.66	1630	13.66	1543	13.66	1711	13.66	1582
13.68	1814	13.68	1773	13.68	1511	13.68	1722	13.68	1718	13.68	1708	13.68	1631
13.7	1901	13.7	1805	13.7	1543	13.7	1770	13.7	1744	13.7	1813	13.7	1799
13.72	1922	13.72	1730	13.72	1699	13.72	1782	13.72	1843	13.72	1841	13.72	1743
13.74	1921	13.74	1727	13.74	1855	13.74	1834	13.74	1791	13.74	1846	13.74	1841
13.76	1938	13.76	1653	13.76	1851	13.76	1725	13.76	1890	13.76	1874	13.76	1845
13.78	1844	13.78	1642	13.78	1840	13.78	1640	13.78	1819	13.78	1829	13.78	1793
13.8	1781	13.8	1559	13.8	1793	13.8	1576	13.8	1696	13.8	1794	13.8	1736
13.82	1782	13.82	1550	13.82	1766	13.82	1499	13.82	1671	13.82	1730	13.82	1676
13.84	1595	13.84	1433	13.84	1615	13.84	1427	13.84	1557	13.84	1679	13.84	1633
13.86	1688	13.86	1424	13.86	1483	13.86	1357	13.86	1562	13.86	1597	13.86	1603
13.88	1676	13.88	1421	13.88	1438	13.88	1370	13.88	1496	13.88	1660	13.88	1588
13.9	1623	13.9	1441	13.9	1385	13.9	1361	13.9	1372	13.9	1597	13.9	1573
13.92	1648	13.92	1313	13.92	1340	13.92	1410	13.92	1348	13.92	1618	13.92	1614
13.94	1661	13.94	1372	13.94	1293	13.94	1378	13.94	1291	13.94	1581	13.94	1499
13.96	1622	13.96	1324	13.96	1291	13.96	1342	13.96	1320	13.96	1507	13.96	1503
13.98	1581	13.98	1316	13.98	1162	13.98	1318	13.98	1311	13.98	1599	13.98	1489
14	1569	14	1274	14	1243	14	1249	14	1316	14	1648	14	1464
14.02	1520	14.02	1255	14.02	1287	14.02	1230	14.02	1317	14.02	1586	14.02	1468
14.04	1514	14.04	1268	14.04	1281	14.04	1220	14.04	1192	14.04	1616	14.04	1463
14.06	1576	14.06	1257	14.06	1214	14.06	1176	14.06	1235	14.06	1533	14.06	1355
14.08	1554	14.08	1190	14.08	1193	14.08	1264	14.08	1245	14.08	1682	14.08	1373
14.1	1610	14.1	1268	14.1	1225	14.1	1276	14.1	1288	14.1	1634	14.1	1420
14.12	1562	14.12	1231	14.12	1215	14.12	1219	14.12	1296	14.12	1601	14.12	1387
14.14	1535	14.14	1279	14.14	1166	14.14	1249	14.14	1301	14.14	1545	14.14	1415
14.16	1564	14.16	1235	14.16	1231	14.16	1229	14.16	1199	14.16	1622	14.16	1409
14.18	1567	14.18	1245	14.18	1148	14.18	1186	14.18	1268	14.18	1583	14.18	1447
14.2	1527	14.2	1223	14.2	1155	14.2	1308	14.2	1308	14.2	1606	14.2	1468
14.22	1571	14.22	1290	14.22	1106	14.22	1333	14.22	1198	14.22	1632	14.22	1419
14.24	1561	14.24	1225	14.24	1155	14.24	1223	14.24	1230	14.24	1637	14.24	1409
14.26	1548	14.26	1173	14.26	1127	14.26	1180	14.26	1243	14.26	1573	14.26	1466
14.28	1582	14.28	1263	14.28	1200	14.28	1197	14.28	1233	14.28	1583	14.28	1444
14.3	1494	14.3	1197	14.3	1173	14.3	1257	14.3	1240	14.3	1562	14.3	1500
14.32	1586	14.32	1224	14.32	1178	14.32	1225	14.32	1149	14.32	1558	14.32	1452
14.34	1525	14.34	1221	14.34	1137	14.34	1182	14.34	1220	14.34	1614	14.34	1427
14.36	1559	14.36	1267	14.36	1183	14.36	1225	14.36	1286	14.36	1573	14.36	1363
14.38	1542	14.38	1228	14.38	1111	14.38	1183	14.38	1176	14.38	1555	14.38	1451
14.4	1551	14.4	1186	14.4	1146	14.4	1185	14.4	1256	14.4	1504	14.4	1426
14.42	1552	14.42	1247	14.42	1178	14.42	1230	14.42	1228	14.42	1598	14.42	1435
14.44	1584	14.44	1258	14.44	1125	14.44	1251	14.44	1215	14.44	1537	14.44	1346
14.46	1569	14.46	1153	14.46	1115	14.46	1206	14.46	1279	14.46	1540	14.46	1424
14.48	1509	14.48	1231	14.48	1125	14.48	1266	14.48	1250	14.48	1619	14.48	1317
14.5	1582	14.5	1235	14.5	1161	14.5	1222	14.5	1305	14.5	1552	14.5	1443
14.52	1532	14.52	1232	14.52	1151	14.52	1237	14.52	1252	14.52	1575	14.52	1444
14.54	1608	14.54	1328	14.54	1124	14.54	1206	14.54	1199	14.54	1580	14.54	1408
14.56	1506	14.56	1298	14.56	1119	14.56	1199	14.56	1176	14.56	1581	14.56	1415
14.58	1515	14.58	1309	14.58	1181	14.58	1264	14.58	1246	14.58	1567	14.58	1413
14.6	1552	14.6	1204	14.6	1228	14.6	1183	14.6	1202	14.6	1547	14.6	1453
14.62	1587	14.62	1213	14.62	1125	14.62	1254	14.62	1206	14.62	1645	14.62	1421
14.64	1542	14.64	1167	14.64	1174	14.64	1185	14.64	1170	14.64	1584	14.64	1432
14.66	1510	14.66	1232	14.66	1190	14.66	1245	14.66	1259	14.66	1546	14.66	1409
14.68	1548	14.68	1212	14.68	1184	14.68	1202	14.68	1170	14.68	1615	14.68	1421
14.7	1633	14.7	1236	14.7	1165	14.7	1240	14.7	1166	14.7	1540	14.7	1380
14.72	1559	14.72	1244	14.72	1162	14.72	1192	14.72	1187	14.72	1491	14.72	1378
14.74	1593	14.74	1209	14.74	1199	14.74	1294	14.74	1201	14.74	1573	14.74	1415
14.76	1579	14.76	1176	14.76	1144	14.76	1197	14.76	1176	14.76	1506	14.76	1409
14.78	1535	14.78	1245	14.78	1191	14.78	1217	14.78	1192	14.78	1504	14.78	1406
14.8	1571	14.8	1265	14.8	1138	14.8	1172	14.8	1205	14.8	1572	14.8	1354
14.82	1598	14.82	1221	14.82	1134	14.82	1185	14.82	1193	14.82	1460	14.82	1404
14.84	1574	14.84	1214	14.84	1126	14.84	1234	14.84	1236	14.84	1607	14.84	1445
14.86	1548	14.86	1241	14.86	1153	14.86	1134	14.86	1206	14.86	1611	14.86	1451
14.88	1605	14.88	1225	14.88	1137	14.88	1206	14.88	1210	14.88	1537	14.88	1432
14.9	1573	14.9	1234	14.9	1154	14.9	1288	14.9	1208	14.9	1554	14.9	1390
14.92	1552	14.92	1226	14.92	1155	14.92	1224	14.92	1260	14.92	1628	14.92	1419
14.94	1571	14.94	1216	14.94	1162	14.94	1291	14.94	1255	14.94	1528	14.94	1397
14.96	1601	14.96	1177	14.96	1099	14.96	1237	14.96	1198	14.96	1564	14.96	1377
14.98	1588	14.98	1248	14.98	1154	14.98	1229	14.98	1282	14.98	1495	14.98	1377
15	1614	15	1258	15	1127	15	1242	15	1237	15	1542	15	1415
15.02	1612	15.02	1198	15.02	1164	15.02	1206	15.02	1278	15.02	1572	15.02	1421
15.04	1519	15.04	1235	15.04	1221	15.04	1288	15.04	1223	15.04	1618	15.04	1435
15.06	1591	15.06	1265	15.06	1152	15.06	1169	15.06	1168	15.06	1555	15.06	1430
15.08	1645	15.08	1219	15.08	1117	15.08	1205	15.08	1258	15.08	1529	15.08	1432
15.1	1525	15.1	1233	15.1	1137	15.1	1268	15.1	1226	15.1	1628	15.1	1396
15.12	1564	15.12	1307	15.12	1128	15.12	1199	15.12	1240	15.12	1571	15.12	1443
15.14	1567	15.14	1291	15.14	1123	15.14	1244	15.14	1231	15.14	1624	15.14	1463
15.16	1521	15.16	1219	15.16	1160	15.16	1235	15.16	1225	15.16	1629	15.16	1477
15.18	1574	15.18	1283	15.18	1145	15.18	1317	15.18	1262	15.18	1607	15.18	1423
15.2	1507	15.2	1243	15.2	1195	15.2	1333	15.2	1233	15.2	1550	15.2	1377
15.22	1523	15.22	1234	15.22	1209	15.22	1271	15.22	1237	15.22	1535	15.22	1442
15.24	1512	15.24	1282	15.24	1183	15.24	1283	15.24	1285	15.24	1622	15.24	1386
15.26	1501	15.26	1232	15.26	1177	15.26	1319	15.26	1335	15.26	1583	15.26	1439
15.28	1499	15.28	1278	15.28	1285	15.28	1191	15.28	1338	15.28	1526	15.28	1431
15.3	1509	15.3	1245	15.3	1215	15.3	1175	15.3	1287	15.3	1505	15.3	1374
15.32	1582	15.32	1249	15.32	1206	15.32	1207	15.32	1291	15.32	1545	15.32	1421
15.34	1529	15.34	1195	15.34	1186	15.34	1239	15.34	1211	15.34	1557	15.34	1487
15.36	1488	15.36	1235	15.36	1228	15.36	1256	15.36	1235	15.36	1611	15.36	1492
15.38	1499	15.38	1167	15.38	1152	15.38	1230	15.38	1184	15.38	1563	15.38	1388
15.4	1561	15.4	1209	15.4	1159	15.4	1237	15.4	1221	15.4	1532	15.4	1362
15.42	1576	15.42	1174	15.42	1085	15.42	1270	15.42	1237	15.42	1512	15.42	1330
15.44	1598	15.44	1128	15.44	1142	15.44	1148	15.44	1216	15.44	1582	15.44	1373
15.46	1535	15.46	1189	15.46	1152	15.46	1173	15.46	1186	15.46	1621	15.46	1423
15.48	1508	15.48	1241	15.48	1120	15.48	1198	15.48	1198	15.48	1642	15.48	1344
15.5	1531	15.5	1257	15.5	1169	15.5	1247	15.5	1176	15.5	1618	15.5	1352
15.52	1586	15.52	1208	15.52	1160	15.52	1211	15.52	1194	15.52	1502	15.52	1392
15.54	1591	15.54	1168	15.54	1142	15.54	1260	15.54	1184	15.54	1555	15.54	1419
15.56	1612	15.56	1266	15.56	1141	15.56	1288	15.56	1297	15.56	1559	15.56	1385
15.58	1541	15.58	1255	15.58	1140	15.58	1236	15.58	1222	15.58	1553	15.58	1399
15.6	1566	15.6	1299	15.6	1113	15.6	1249	15.6	1215	15.6	1591	15.6	1378
15.62	1617	15.62	1223	15.62	1151	15.62	1257	15.62	1255	15.62	1568	15.62	1462
15.64	1521	15.64	1270	15.64	1147	15.64	1252	15.64	1236	15.64	1607	15.64	1461
15.66	1571	15.66	1230	15.66	1100	15.66	1265	15.66	1246	15.66	1654	15.66	1437
15.68	1578	15.68	1230	15.68	1167	15.68	1219	15.68	1225	15.68	1657	15.68	1482
15.7	1497	15.7	1222	15.7	1180	15.7	1248	15.7	1268	15.7	1616	15.7	1397
15.72	1561	15.72	1262	15.72	1141	15.72	1270	15.72	1270	15.72	1553	15.72	1338
15.74	1476	15.74	1233	15.74	1237	15.74	1243	15.74	1321	15.74	1528	15.74	1407
15.76	1549	15.76	1229	15.76	1203	15.76	1236	15.76	1278	15.76	1592	15.76	1420
15.78	1621	15.78	1220	15.78	1166	15.78	1180	15.78	1245	15.78	1586	15.78	1379
15.8	1511	15.8	1214	15.8	1141	15.8	1271	15.8	1182	15.8	1675	15.8	1384
15.82	1594	15.82	1212	15.82	1173	15.82	1252	15.82	1183	15.82	1557	15.82	1408
15.84	1558	15.84	1202	15.84	1177	15.84	1208	15.84	1181	15.84	1651	15.84	1413
15.86	1591	15.86	1211	15.86	1149	15.86	1270	15.86	1207	15.86	1554	15.86	1435
15.88	1544	15.88	1247	15.88	1193	15.88	1218	15.88	1172	15.88	1576	15.88	1348
15.9	1544	15.9	1190	15.9	1198	15.9	1168	15.9	1229	15.9	1607	15.9	1337
15.92	1521	15.92	1163	15.92	1116	15.92	1213	15.92	1167	15.92	1620	15.92	1371
15.94	1511	15.94	1098	15.94	1059	15.94	1137	15.94	1208	15.94	1587	15.94	1366
15.96	1559	15.96	1278	15.96	1108	15.96	1172	15.96	1182	15.96	1555	15.96	1385
15.98	1553	15.98	1242	15.98	1186	15.98	1177	15.98	1237	15.98	1569	15.98	1296
16	1535	16	1166	16	1148	16	1194	16	1238	16	1599	16	1423
16.02	1491	16.02	1183	16.02	1126	16.02	1209	16.02	1186	16.02	1612	16.02	1347
16.04	1537	16.04	1198	16.04	1137	16.04	1233	16.04	1196	16.04	1558	16.04	1378
16.06	1532	16.06	1174	16.06	1095	16.06	1218	16.06	1199	16.06	1548	16.06	1445
16.08	1540	16.08	1176	16.08	1099	16.08	1171	16.08	1196	16.08	1557	16.08	1373
16.1	1576	16.1	1203	16.1	1171	16.1	1165	16.1	1174	16.1	1570	16.1	1433
16.12	1498	16.12	1159	16.12	1086	16.12	1207	16.12	1184	16.12	1524	16.12	1459
16.14	1529	16.14	1193	16.14	1151	16.14	1171	16.14	1187	16.14	1507	16.14	1393
16.16	1485	16.16	1193	16.16	1123	16.16	1190	16.16	1263	16.16	1610	16.16	1433
16.18	1467	16.18	1195	16.18	1086	16.18	1200	16.18	1169	16.18	1632	16.18	1316
16.2	1533	16.2	1138	16.2	1089	16.2	1170	16.2	1191	16.2	1583	16.2	1315
16.22	1526	16.22	1191	16.22	1142	16.22	1230	16.22	1192	16.22	1574	16.22	1402
16.24	1508	16.24	1220	16.24	1080	16.24	1228	16.24	1147	16.24	1612	16.24	1361
16.26	1551	16.26	1143	16.26	1137	16.26	1203	16.26	1161	16.26	1572	16.26	1393
16.28	1570	16.28	1167	16.28	1127	16.28	1205	16.28	1155	16.28	1578	16.28	1478
16.3	1481	16.3	1150	16.3	1045	16.3	1195	16.3	1175	16.3	1625	16.3	1356
16.32	1586	16.32	1154	16.32	1134	16.32	1183	16.32	1180	16.32	1549	16.32	1389
16.34	1569	16.34	1185	16.34	1148	16.34	1184	16.34	1147	16.34	1588	16.34	1375
16.36	1513	16.36	1228	16.36	1157	16.36	1150	16.36	1206	16.36	1579	16.36	1384
16.38	1570	16.38	1138	16.38	1127	16.38	1128	16.38	1226	16.38	1614	16.38	1365
16.4	1473	16.4	1222	16.4	1111	16.4	1141	16.4	1123	16.4	1578	16.4	1362
16.42	1507	16.42	1137	16.42	1109	16.42	1149	16.42	1157	16.42	1542	16.42	1336
16.44	1543	16.44	1233	16.44	1152	16.44	1156	16.44	1167	16.44	1479	16.44	1348
16.46	1544	16.46	1143	16.46	1122	16.46	1200	16.46	1217	16.46	1536	16.46	1376
16.48	1528	16.48	1157	16.48	1155	16.48	1175	16.48	1184	16.48	1627	16.48	1360
16.5	1452	16.5	1227	16.5	1108	16.5	1155	16.5	1197	16.5	1550	16.5	1378
16.52	1545	16.52	1099	16.52	1117	16.52	1207	16.52	1223	16.52	1517	16.52	1364
16.54	1550	16.54	1183	16.54	1112	16.54	1120	16.54	1181	16.54	1568	16.54	1303
16.56	1582	16.56	1201	16.56	1095	16.56	1159	16.56	1201	16.56	1474	16.56	1407
16.58	1509	16.58	1186	16.58	1111	16.58	1183	16.58	1256	16.58	1555	16.58	1410
16.6	1535	16.6	1160	16.6	1113	16.6	1200	16.6	1167	16.6	1511	16.6	1362
16.62	1502	16.62	1133	16.62	1186	16.62	1132	16.62	1174	16.62	1560	16.62	1376
16.64	1534	16.64	1185	16.64	1035	16.64	1152	16.64	1202	16.64	1565	16.64	1384
16.66	1506	16.66	1169	16.66	1101	16.66	1208	16.66	1162	16.66	1556	16.66	1414
16.68	1488	16.68	1167	16.68	1173	16.68	1113	16.68	1172	16.68	1618	16.68	1446
16.7	1549	16.7	1211	16.7	1147	16.7	1173	16.7	1175	16.7	1569	16.7	1331
16.72	1486	16.72	1171	16.72	1128	16.72	1209	16.72	1234	16.72	1591	16.72	1344
16.74	1553	16.74	1157	16.74	1047	16.74	1169	16.74	1233	16.74	1581	16.74	1368
16.76	1604	16.76	1162	16.76	1137	16.76	1177	16.76	1141	16.76	1565	16.76	1338
16.78	1467	16.78	1198	16.78	1149	16.78	1160	16.78	1177	16.78	1583	16.78	1458
16.8	1525	16.8	1190	16.8	1097	16.8	1151	16.8	1151	16.8	1500	16.8	1466
16.82	1560	16.82	1165	16.82	1139	16.82	1209	16.82	1173	16.82	1617	16.82	1439
16.84	1532	16.84	1200	16.84	1108	16.84	1178	16.84	1189	16.84	1548	16.84	1358
16.86	1475	16.86	1238	16.86	1151	16.86	1172	16.86	1176	16.86	1554	16.86	1405
16.88	1508	16.88	1164	16.88	1122	16.88	1218	16.88	1172	16.88	1522	16.88	1401
16.9	1534	16.9	1143	16.9	1088	16.9	1158	16.9	1155	16.9	1586	16.9	1339
16.92	1490	16.92	1199	16.92	1086	16.92	1173	16.92	1179	16.92	1583	16.92	1428
16.94	1527	16.94	1156	16.94	1107	16.94	1231	16.94	1217	16.94	1540	16.94	1334
16.96	1535	16.96	1138	16.96	1115	16.96	1170	16.96	1193	16.96	1596	16.96	1312
16.98	1550	16.98	1111	16.98	1066	16.98	1176	16.98	1160	16.98	1545	16.98	1420
17	1539	17	1178	17	1083	17	1202	17	1157	17	1593	17	1400
17.02	1533	17.02	1196	17.02	1070	17.02	1196	17.02	1193	17.02	1600	17.02	1309
17.04	1587	17.04	1182	17.04	1103	17.04	1148	17.04	1250	17.04	1626	17.04	1421
17.06	1608	17.06	1167	17.06	1094	17.06	1160	17.06	1255	17.06	1658	17.06	1416
17.08	1626	17.08	1145	17.08	1069	17.08	1148	17.08	1196	17.08	1694	17.08	1483
17.1	1661	17.1	1162	17.1	1106	17.1	1218	17.1	1174	17.1	1687	17.1	1413
17.12	1761	17.12	1238	17.12	1144	17.12	1243	17.12	1210	17.12	1711	17.12	1453
17.14	1757	17.14	1224	17.14	1137	17.14	1283	17.14	1305	17.14	1705	17.14	1420
17.16	1771	17.16	1296	17.16	1188	17.16	1321	17.16	1266	17.16	1774	17.16	1515
17.18	1761	17.18	1324	17.18	1166	17.18	1306	17.18	1287	17.18	1826	17.18	1560
17.2	1905	17.2	1383	17.2	1180	17.2	1419	17.2	1343	17.2	1937	17.2	1529
17.22	1805	17.22	1330	17.22	1199	17.22	1362	17.22	1329	17.22	1968	17.22	1723
17.24	1742	17.24	1444	17.24	1226	17.24	1425	17.24	1466	17.24	1864	17.24	1687
17.26	1652	17.26	1426	17.26	1330	17.26	1455	17.26	1483	17.26	1856	17.26	1681
17.28	1620	17.28	1365	17.28	1383	17.28	1430	17.28	1547	17.28	1727	17.28	1761
17.3	1611	17.3	1375	17.3	1412	17.3	1291	17.3	1622	17.3	1598	17.3	1916
17.32	1501	17.32	1354	17.32	1460	17.32	1323	17.32	1589	17.32	1644	17.32	1811
17.34	1589	17.34	1230	17.34	1478	17.34	1250	17.34	1680	17.34	1588	17.34	1724
17.36	1516	17.36	1256	17.36	1514	17.36	1240	17.36	1535	17.36	1598	17.36	1726
17.38	1551	17.38	1219	17.38	1472	17.38	1186	17.38	1410	17.38	1578	17.38	1527
17.4	1530	17.4	1164	17.4	1324	17.4	1122	17.4	1356	17.4	1537	17.4	1488
17.42	1600	17.42	1191	17.42	1317	17.42	1189	17.42	1233	17.42	1606	17.42	1377
17.44	1524	17.44	1150	17.44	1251	17.44	1164	17.44	1246	17.44	1535	17.44	1438
17.46	1399	17.46	1134	17.46	1162	17.46	1164	17.46	1230	17.46	1620	17.46	1349
17.48	1533	17.48	1167	17.48	1121	17.48	1148	17.48	1171	17.48	1626	17.48	1353
17.5	1480	17.5	1201	17.5	1138	17.5	1175	17.5	1159	17.5	1571	17.5	1348
17.52	1451	17.52	1250	17.52	1156	17.52	1183	17.52	1140	17.52	1522	17.52	1332
17.54	1517	17.54	1159	17.54	1151	17.54	1164	17.54	1162	17.54	1535	17.54	1371
17.56	1443	17.56	1180	17.56	1127	17.56	1179	17.56	1179	17.56	1634	17.56	1471
17.58	1527	17.58	1172	17.58	1126	17.58	1194	17.58	1128	17.58	1566	17.58	1340
17.6	1579	17.6	1206	17.6	1138	17.6	1142	17.6	1190	17.6	1564	17.6	1361
17.62	1510	17.62	1193	17.62	1052	17.62	1156	17.62	1107	17.62	1564	17.62	1362
17.64	1545	17.64	1122	17.64	1127	17.64	1174	17.64	1227	17.64	1565	17.64	1427
17.66	1548	17.66	1115	17.66	1115	17.66	1177	17.66	1156	17.66	1590	17.66	1340
17.68	1493	17.68	1160	17.68	1088	17.68	1156	17.68	1261	17.68	1516	17.68	1396
17.7	1499	17.7	1201	17.7	1104	17.7	1192	17.7	1129	17.7	1542	17.7	1372
17.72	1539	17.72	1180	17.72	1051	17.72	1124	17.72	1191	17.72	1594	17.72	1317
17.74	1530	17.74	1118	17.74	1069	17.74	1165	17.74	1161	17.74	1602	17.74	1372
17.76	1518	17.76	1120	17.76	1082	17.76	1185	17.76	1191	17.76	1578	17.76	1402
17.78	1552	17.78	1165	17.78	1140	17.78	1148	17.78	1201	17.78	1586	17.78	1393
17.8	1539	17.8	1131	17.8	1089	17.8	1160	17.8	1129	17.8	1641	17.8	1392
17.82	1500	17.82	1151	17.82	1093	17.82	1163	17.82	1151	17.82	1612	17.82	1361
17.84	1554	17.84	1172	17.84	1116	17.84	1167	17.84	1182	17.84	1577	17.84	1381
17.86	1489	17.86	1109	17.86	1091	17.86	1186	17.86	1174	17.86	1569	17.86	1374
17.88	1522	17.88	1178	17.88	1146	17.88	1145	17.88	1160	17.88	1544	17.88	1387
17.9	1525	17.9	1128	17.9	1132	17.9	1216	17.9	1221	17.9	1656	17.9	1345
17.92	1485	17.92	1151	17.92	1065	17.92	1143	17.92	1153	17.92	1573	17.92	1394
17.94	1514	17.94	1130	17.94	1085	17.94	1146	17.94	1186	17.94	1586	17.94	1367
17.96	1459	17.96	1181	17.96	1043	17.96	1099	17.96	1235	17.96	1592	17.96	1399
17.98	1479	17.98	1166	17.98	1136	17.98	1070	17.98	1151	17.98	1567	17.98	1367
18	1540	18	1096	18	1068	18	1167	18	1230	18	1684	18	1398
18.02	1523	18.02	1224	18.02	1050	18.02	1200	18.02	1143	18.02	1524	18.02	1366
18.04	1618	18.04	1230	18.04	1099	18.04	1225	18.04	1165	18.04	1564	18.04	1377
18.06	1571	18.06	1169	18.06	1073	18.06	1169	18.06	1136	18.06	1563	18.06	1372
18.08	1534	18.08	1169	18.08	1138	18.08	1124	18.08	1172	18.08	1568	18.08	1373
18.1	1558	18.1	1173	18.1	1133	18.1	1103	18.1	1176	18.1	1504	18.1	1376
18.12	1557	18.12	1132	18.12	1060	18.12	1206	18.12	1179	18.12	1594	18.12	1370
18.14	1523	18.14	1148	18.14	1076	18.14	1169	18.14	1178	18.14	1601	18.14	1380
18.16	1541	18.16	1149	18.16	1118	18.16	1202	18.16	1190	18.16	1593	18.16	1369
18.18	1549	18.18	1092	18.18	1085	18.18	1176	18.18	1139	18.18	1559	18.18	1361
18.2	1494	18.2	1124	18.2	1074	18.2	1181	18.2	1224	18.2	1601	18.2	1355
18.22	1515	18.22	1173	18.22	1156	18.22	1184	18.22	1209	18.22	1577	18.22	1410
18.24	1498	18.24	1157	18.24	1113	18.24	1155	18.24	1155	18.24	1569	18.24	1385
18.26	1487	18.26	1135	18.26	1105	18.26	1178	18.26	1188	18.26	1608	18.26	1373
18.28	1521	18.28	1123	18.28	1094	18.28	1185	18.28	1154	18.28	1602	18.28	1368
18.3	1506	18.3	1140	18.3	1054	18.3	1136	18.3	1114	18.3	1546	18.3	1397
18.32	1548	18.32	1098	18.32	1132	18.32	1111	18.32	1133	18.32	1570	18.32	1345
18.34	1536	18.34	1162	18.34	1079	18.34	1170	18.34	1206	18.34	1551	18.34	1373
18.36	1519	18.36	1152	18.36	1123	18.36	1156	18.36	1163	18.36	1595	18.36	1392
18.38	1559	18.38	1166	18.38	1087	18.38	1109	18.38	1157	18.38	1551	18.38	1376
18.4	1521	18.4	1139	18.4	1060	18.4	1136	18.4	1107	18.4	1503	18.4	1356
18.42	1566	18.42	1152	18.42	1091	18.42	1152	18.42	1226	18.42	1596	18.42	1394
18.44	1645	18.44	1142	18.44	1142	18.44	1179	18.44	1141	18.44	1597	18.44	1381
18.46	1611	18.46	1203	18.46	1086	18.46	1186	18.46	1151	18.46	1619	18.46	1307
18.48	1530	18.48	1130	18.48	1027	18.48	1125	18.48	1164	18.48	1657	18.48	1340
18.5	1544	18.5	1135	18.5	1033	18.5	1123	18.5	1198	18.5	1651	18.5	1286
18.52	1518	18.52	1121	18.52	1146	18.52	1157	18.52	1153	18.52	1623	18.52	1399
18.54	1487	18.54	1163	18.54	1043	18.54	1134	18.54	1151	18.54	1626	18.54	1372
18.56	1578	18.56	1126	18.56	1029	18.56	1103	18.56	1188	18.56	1564	18.56	1250
18.58	1540	18.58	1141	18.58	1011	18.58	1172	18.58	1247	18.58	1590	18.58	1401
18.6	1599	18.6	1142	18.6	1099	18.6	1157	18.6	1172	18.6	1571	18.6	1304
18.62	1632	18.62	1210	18.62	1065	18.62	1177	18.62	1220	18.62	1638	18.62	1384
18.64	1500	18.64	1083	18.64	1101	18.64	1194	18.64	1123	18.64	1659	18.64	1390
18.66	1459	18.66	1199	18.66	1129	18.66	1180	18.66	1144	18.66	1613	18.66	1370
18.68	1515	18.68	1172	18.68	1111	18.68	1085	18.68	1165	18.68	1632	18.68	1379
18.7	1496	18.7	1162	18.7	1069	18.7	1155	18.7	1218	18.7	1591	18.7	1402
18.72	1499	18.72	1191	18.72	1062	18.72	1140	18.72	1198	18.72	1612	18.72	1415
18.74	1538	18.74	1142	18.74	1070	18.74	1177	18.74	1187	18.74	1631	18.74	1396
18.76	1583	18.76	1165	18.76	1069	18.76	1275	18.76	1160	18.76	1592	18.76	1394
18.78	1544	18.78	1160	18.78	1116	18.78	1197	18.78	1260	18.78	1624	18.78	1410
18.8	1667	18.8	1247	18.8	1151	18.8	1218	18.8	1268	18.8	1640	18.8	1473
18.82	1655	18.82	1287	18.82	1200	18.82	1273	18.82	1320	18.82	1579	18.82	1440
18.84	1623	18.84	1247	18.84	1207	18.84	1283	18.84	1298	18.84	1693	18.84	1432
18.86	1604	18.86	1316	18.86	1209	18.86	1299	18.86	1309	18.86	1674	18.86	1470
18.88	1639	18.88	1413	18.88	1300	18.88	1362	18.88	1391	18.88	1677	18.88	1489
18.9	1708	18.9	1522	18.9	1303	18.9	1427	18.9	1316	18.9	1723	18.9	1548
18.92	1806	18.92	1542	18.92	1351	18.92	1479	18.92	1447	18.92	1822	18.92	1550
18.94	1728	18.94	1576	18.94	1434	18.94	1513	18.94	1498	18.94	1792	18.94	1614
18.96	1883	18.96	1637	18.96	1479	18.96	1490	18.96	1615	18.96	1925	18.96	1663
18.98	1844	18.98	1489	18.98	1469	18.98	1512	18.98	1563	18.98	1884	18.98	1630
19	1826	19	1406	19	1626	19	1326	19	1576	19	1831	19	1644
19.02	1726	19.02	1308	19.02	1541	19.02	1328	19.02	1502	19.02	1889	19.02	1611
19.04	1595	19.04	1293	19.04	1584	19.04	1277	19.04	1505	19.04	1919	19.04	1597
19.06	1650	19.06	1256	19.06	1491	19.06	1307	19.06	1362	19.06	1761	19.06	1617
19.08	1679	19.08	1209	19.08	1333	19.08	1197	19.08	1275	19.08	1753	19.08	1542
19.1	1540	19.1	1163	19.1	1324	19.1	1219	19.1	1274	19.1	1710	19.1	1487
19.12	1538	19.12	1163	19.12	1165	19.12	1237	19.12	1187	19.12	1677	19.12	1538
19.14	1501	19.14	1166	19.14	1158	19.14	1213	19.14	1197	19.14	1658	19.14	1468
19.16	1482	19.16	1184	19.16	1150	19.16	1193	19.16	1218	19.16	1691	19.16	1478
19.18	1470	19.18	1206	19.18	1086	19.18	1180	19.18	1165	19.18	1658	19.18	1400
19.2	1516	19.2	1230	19.2	1042	19.2	1183	19.2	1124	19.2	1626	19.2	1403
19.22	1578	19.22	1155	19.22	1073	19.22	1187	19.22	1155	19.22	1634	19.22	1444
19.24	1558	19.24	1144	19.24	1050	19.24	1141	19.24	1176	19.24	1711	19.24	1351
19.26	1613	19.26	1159	19.26	1074	19.26	1156	19.26	1140	19.26	1618	19.26	1314
19.28	1535	19.28	1122	19.28	1073	19.28	1158	19.28	1192	19.28	1654	19.28	1439
19.3	1606	19.3	1158	19.3	1067	19.3	1177	19.3	1165	19.3	1640	19.3	1368
19.32	1531	19.32	1149	19.32	1101	19.32	1155	19.32	1172	19.32	1661	19.32	1427
19.34	1557	19.34	1119	19.34	1079	19.34	1146	19.34	1172	19.34	1603	19.34	1414
19.36	1564	19.36	1191	19.36	1089	19.36	1157	19.36	1140	19.36	1673	19.36	1385
19.38	1494	19.38	1118	19.38	1078	19.38	1150	19.38	1218	19.38	1636	19.38	1426
19.4	1573	19.4	1140	19.4	1073	19.4	1170	19.4	1115	19.4	1607	19.4	1457
19.42	1556	19.42	1172	19.42	1096	19.42	1200	19.42	1145	19.42	1689	19.42	1388
19.44	1510	19.44	1173	19.44	1043	19.44	1195	19.44	1179	19.44	1653	19.44	1319
19.46	1580	19.46	1172	19.46	1039	19.46	1178	19.46	1205	19.46	1641	19.46	1412
19.48	1576	19.48	1180	19.48	1069	19.48	1154	19.48	1143	19.48	1661	19.48	1374
19.5	1555	19.5	1094	19.5	1018	19.5	1158	19.5	1201	19.5	1609	19.5	1397
19.52	1602	19.52	1157	19.52	1092	19.52	1156	19.52	1172	19.52	1610	19.52	1395
19.54	1582	19.54	1188	19.54	1066	19.54	1255	19.54	1106	19.54	1549	19.54	1458
19.56	1475	19.56	1197	19.56	1061	19.56	1189	19.56	1161	19.56	1608	19.56	1447
19.58	1491	19.58	1111	19.58	1016	19.58	1122	19.58	1153	19.58	1658	19.58	1403
19.6	1528	19.6	1199	19.6	1125	19.6	1145	19.6	1205	19.6	1636	19.6	1466
19.62	1526	19.62	1197	19.62	1094	19.62	1131	19.62	1129	19.62	1618	19.62	1402
19.64	1533	19.64	1200	19.64	1021	19.64	1191	19.64	1205	19.64	1599	19.64	1317
19.66	1561	19.66	1145	19.66	1066	19.66	1170	19.66	1141	19.66	1588	19.66	1363
19.68	1562	19.68	1215	19.68	1125	19.68	1122	19.68	1149	19.68	1636	19.68	1442
19.7	1543	19.7	1117	19.7	1058	19.7	1173	19.7	1199	19.7	1702	19.7	1436
19.72	1582	19.72	1157	19.72	1065	19.72	1195	19.72	1176	19.72	1739	19.72	1439
19.74	1549	19.74	1184	19.74	1099	19.74	1181	19.74	1136	19.74	1676	19.74	1402
19.76	1629	19.76	1182	19.76	1056	19.76	1228	19.76	1144	19.76	1587	19.76	1407
19.78	1608	19.78	1190	19.78	1130	19.78	1170	19.78	1211	19.78	1641	19.78	1470
19.8	1658	19.8	1219	19.8	1111	19.8	1171	19.8	1200	19.8	1593	19.8	1438
19.82	1639	19.82	1201	19.82	1104	19.82	1225	19.82	1217	19.82	1704	19.82	1450
19.84	1628	19.84	1284	19.84	1104	19.84	1280	19.84	1278	19.84	1669	19.84	1436
19.86	1653	19.86	1250	19.86	1102	19.86	1308	19.86	1224	19.86	1671	19.86	1507
19.88	1577	19.88	1320	19.88	1198	19.88	1242	19.88	1312	19.88	1638	19.88	1560
19.9	1663	19.9	1275	19.9	1264	19.9	1310	19.9	1295	19.9	1714	19.9	1562
19.92	1629	19.92	1372	19.92	1214	19.92	1341	19.92	1294	19.92	1746	19.92	1508
19.94	1723	19.94	1272	19.94	1381	19.94	1351	19.94	1339	19.94	1795	19.94	1528
19.96	1763	19.96	1275	19.96	1248	19.96	1263	19.96	1345	19.96	1831	19.96	1460
19.98	1824	19.98	1303	19.98	1282	19.98	1231	19.98	1369	19.98	1983	19.98	1548
20	1830	20	1206	20	1316	20	1254	20	1314	20	1969	20	1538
20.02	1869	20.02	1215	20.02	1281	20.02	1244	20.02	1307	20.02	1995	20.02	1574
20.04	1713	20.04	1209	20.04	1199	20.04	1189	20.04	1215	20.04	1976	20.04	1513
20.06	1712	20.06	1133	20.06	1169	20.06	1203	20.06	1200	20.06	1890	20.06	1548
20.08	1602	20.08	1195	20.08	1159	20.08	1250	20.08	1192	20.08	1869	20.08	1543
20.1	1603	20.1	1187	20.1	1111	20.1	1162	20.1	1186	20.1	1780	20.1	1532
20.12	1610	20.12	1153	20.12	1034	20.12	1255	20.12	1209	20.12	1683	20.12	1554
20.14	1542	20.14	1183	20.14	1032	20.14	1219	20.14	1186	20.14	1675	20.14	1472
20.16	1521	20.16	1161	20.16	1067	20.16	1150	20.16	1239	20.16	1736	20.16	1362
20.18	1549	20.18	1172	20.18	1103	20.18	1053	20.18	1179	20.18	1610	20.18	1422
20.2	1551	20.2	1151	20.2	1087	20.2	1113	20.2	1178	20.2	1656	20.2	1433
20.22	1603	20.22	1131	20.22	1060	20.22	1121	20.22	1193	20.22	1634	20.22	1391
20.24	1563	20.24	1203	20.24	1108	20.24	1140	20.24	1110	20.24	1646	20.24	1417
20.26	1558	20.26	1198	20.26	1112	20.26	1134	20.26	1119	20.26	1618	20.26	1365
20.28	1623	20.28	1142	20.28	1144	20.28	1164	20.28	1172	20.28	1673	20.28	1419
20.3	1581	20.3	1149	20.3	1068	20.3	1138	20.3	1167	20.3	1625	20.3	1325
20.32	1579	20.32	1098	20.32	1054	20.32	1169	20.32	1120	20.32	1615	20.32	1396
20.34	1566	20.34	1151	20.34	1033	20.34	1143	20.34	1123	20.34	1648	20.34	1384
20.36	1520	20.36	1099	20.36	1030	20.36	1078	20.36	1158	20.36	1679	20.36	1347
20.38	1542	20.38	1196	20.38	1021	20.38	1124	20.38	1166	20.38	1642	20.38	1403
20.4	1617	20.4	1154	20.4	1029	20.4	1198	20.4	1188	20.4	1695	20.4	1418
20.42	1559	20.42	1171	20.42	1080	20.42	1229	20.42	1094	20.42	1656	20.42	1390
20.44	1563	20.44	1146	20.44	1035	20.44	1143	20.44	1087	20.44	1658	20.44	1395
20.46	1542	20.46	1172	20.46	1046	20.46	1147	20.46	1148	20.46	1645	20.46	1495
20.48	1606	20.48	1190	20.48	1065	20.48	1159	20.48	1181	20.48	1663	20.48	1478
20.5	1540	20.5	1140	20.5	1019	20.5	1163	20.5	1105	20.5	1748	20.5	1447
20.52	1541	20.52	1133	20.52	1060	20.52	1157	20.52	1178	20.52	1659	20.52	1352
20.54	1530	20.54	1130	20.54	1075	20.54	1138	20.54	1148	20.54	1621	20.54	1387
20.56	1526	20.56	1147	20.56	1095	20.56	1145	20.56	1194	20.56	1706	20.56	1420
20.58	1589	20.58	1153	20.58	1076	20.58	1136	20.58	1181	20.58	1667	20.58	1349
20.6	1441	20.6	1122	20.6	1047	20.6	1119	20.6	1212	20.6	1638	20.6	1388
20.62	1560	20.62	1090	20.62	1110	20.62	1165	20.62	1161	20.62	1704	20.62	1387
20.64	1536	20.64	1159	20.64	1031	20.64	1187	20.64	1153	20.64	1754	20.64	1377
20.66	1574	20.66	1145	20.66	1023	20.66	1203	20.66	1131	20.66	1704	20.66	1360
20.68	1529	20.68	1107	20.68	1162	20.68	1185	20.68	1166	20.68	1696	20.68	1384
20.7	1502	20.7	1162	20.7	1100	20.7	1201	20.7	1174	20.7	1654	20.7	1376
20.72	1584	20.72	1182	20.72	1078	20.72	1151	20.72	1121	20.72	1720	20.72	1364
20.74	1569	20.74	1148	20.74	1061	20.74	1128	20.74	1097	20.74	1732	20.74	1395
20.76	1476	20.76	1162	20.76	1083	20.76	1091	20.76	1147	20.76	1664	20.76	1357
20.78	1533	20.78	1153	20.78	1043	20.78	1148	20.78	1141	20.78	1655	20.78	1363
20.8	1481	20.8	1178	20.8	1060	20.8	1129	20.8	1173	20.8	1704	20.8	1340
20.82	1559	20.82	1158	20.82	1070	20.82	1098	20.82	1150	20.82	1689	20.82	1360
20.84	1578	20.84	1140	20.84	1038	20.84	1150	20.84	1122	20.84	1732	20.84	1360
20.86	1578	20.86	1087	20.86	1046	20.86	1120	20.86	1176	20.86	1675	20.86	1357
20.88	1526	20.88	1058	20.88	1022	20.88	1100	20.88	1171	20.88	1763	20.88	1370
20.9	1614	20.9	1106	20.9	1029	20.9	1164	20.9	1128	20.9	1697	20.9	1406
20.92	1548	20.92	1189	20.92	1041	20.92	1100	20.92	1149	20.92	1676	20.92	1360
20.94	1624	20.94	1188	20.94	1088	20.94	1138	20.94	1170	20.94	1705	20.94	1395
20.96	1586	20.96	1158	20.96	1101	20.96	1137	20.96	1144	20.96	1650	20.96	1395
20.98	1536	20.98	1150	20.98	1068	20.98	1133	20.98	1206	20.98	1667	20.98	1394
21	1581	21	1148	21	1039	21	1123	21	1167	21	1612	21	1359
21.02	1593	21.02	1149	21.02	1060	21.02	1139	21.02	1135	21.02	1690	21.02	1393
21.04	1598	21.04	1109	21.04	1105	21.04	1115	21.04	1144	21.04	1669	21.04	1431
21.06	1691	21.06	1171	21.06	1063	21.06	1127	21.06	1093	21.06	1645	21.06	1303
21.08	1664	21.08	1162	21.08	1025	21.08	1137	21.08	1166	21.08	1657	21.08	1340
21.1	1646	21.1	1104	21.1	1042	21.1	1155	21.1	1128	21.1	1711	21.1	1400
21.12	1592	21.12	1173	21.12	1054	21.12	1179	21.12	1121	21.12	1736	21.12	1424
21.14	1626	21.14	1095	21.14	1020	21.14	1163	21.14	1133	21.14	1688	21.14	1370
21.16	1568	21.16	1111	21.16	1070	21.16	1077	21.16	1129	21.16	1770	21.16	1374
21.18	1525	21.18	1080	21.18	1159	21.18	1151	21.18	1133	21.18	1669	21.18	1388
21.2	1545	21.2	1151	21.2	1073	21.2	1145	21.2	1196	21.2	1638	21.2	1400
21.22	1587	21.22	1137	21.22	1108	21.22	1101	21.22	1155	21.22	1737	21.22	1378
21.24	1587	21.24	1140	21.24	1088	21.24	1093	21.24	1160	21.24	1680	21.24	1318
21.26	1525	21.26	1127	21.26	996	21.26	1081	21.26	1139	21.26	1643	21.26	1327
21.28	1550	21.28	1112	21.28	1073	21.28	1100	21.28	1135	21.28	1678	21.28	1316
21.3	1599	21.3	1181	21.3	1076	21.3	1173	21.3	1212	21.3	1730	21.3	1452
21.32	1542	21.32	1185	21.32	1054	21.32	1126	21.32	1291	21.32	1673	21.32	1400
21.34	1600	21.34	1133	21.34	1051	21.34	1156	21.34	1172	21.34	1627	21.34	1401
21.36	1627	21.36	1145	21.36	1037	21.36	1134	21.36	1206	21.36	1722	21.36	1395
21.38	1543	21.38	1193	21.38	1094	21.38	1170	21.38	1165	21.38	1661	21.38	1417
21.4	1590	21.4	1182	21.4	1092	21.4	1165	21.4	1150	21.4	1650	21.4	1374
21.42	1556	21.42	1148	21.42	1098	21.42	1168	21.42	1119	21.42	1699	21.42	1349
21.44	1624	21.44	1178	21.44	1146	21.44	1247	21.44	1216	21.44	1668	21.44	1433
21.46	1664	21.46	1151	21.46	1076	21.46	1143	21.46	1109	21.46	1694	21.46	1425
21.48	1532	21.48	1186	21.48	1122	21.48	1160	21.48	1141	21.48	1755	21.48	1413
21.5	1602	21.5	1190	21.5	1020	21.5	1146	21.5	1210	21.5	1750	21.5	1427
21.52	1599	21.52	1154	21.52	1072	21.52	1163	21.52	1148	21.52	1675	21.52	1473
21.54	1617	21.54	1266	21.54	1080	21.54	1171	21.54	1172	21.54	1662	21.54	1380
21.56	1614	21.56	1199	21.56	1084	21.56	1122	21.56	1159	21.56	1686	21.56	1369
21.58	1587	21.58	1201	21.58	1016	21.58	1141	21.58	1132	21.58	1692	21.58	1366
21.6	1570	21.6	1216	21.6	1104	21.6	1167	21.6	1186	21.6	1733	21.6	1366
21.62	1590	21.62	1168	21.62	1084	21.62	1154	21.62	1214	21.62	1723	21.62	1366
21.64	1627	21.64	1214	21.64	1076	21.64	1204	21.64	1156	21.64	1715	21.64	1399
21.66	1551	21.66	1256	21.66	1107	21.66	1183	21.66	1175	21.66	1711	21.66	1417
21.68	1644	21.68	1192	21.68	1137	21.68	1204	21.68	1157	21.68	1782	21.68	1366
21.7	1589	21.7	1220	21.7	1115	21.7	1177	21.7	1169	21.7	1720	21.7	1411
21.72	1618	21.72	1169	21.72	1120	21.72	1158	21.72	1149	21.72	1726	21.72	1383
21.74	1652	21.74	1174	21.74	1062	21.74	1214	21.74	1128	21.74	1707	21.74	1401
21.76	1641	21.76	1174	21.76	1097	21.76	1131	21.76	1123	21.76	1673	21.76	1321
21.78	1681	21.78	1269	21.78	1173	21.78	1212	21.78	1153	21.78	1679	21.78	1407
21.8	1662	21.8	1256	21.8	1125	21.8	1236	21.8	1149	21.8	1763	21.8	1438
21.82	1680	21.82	1330	21.82	1150	21.82	1235	21.82	1153	21.82	1690	21.82	1412
21.84	1657	21.84	1317	21.84	1160	21.84	1307	21.84	1243	21.84	1762	21.84	1421
21.86	1707	21.86	1354	21.86	1205	21.86	1285	21.86	1288	21.86	1776	21.86	1400
21.88	1733	21.88	1511	21.88	1216	21.88	1479	21.88	1273	21.88	1763	21.88	1463
21.9	1769	21.9	1564	21.9	1253	21.9	1714	21.9	1347	21.9	1691	21.9	1550
21.92	1926	21.92	1753	21.92	1229	21.92	1904	21.92	1460	21.92	1747	21.92	1654
21.94	2114	21.94	2107	21.94	1395	21.94	2181	21.94	1588	21.94	1793	21.94	1641
21.96	2143	21.96	2557	21.96	1551	21.96	2769	21.96	1859	21.96	1771	21.96	1919
21.98	2231	21.98	3248	21.98	1870	21.98	3354	21.98	2241	21.98	1798	21.98	2044
22	2428	22	3812	22	2182	22	3924	22	2771	22	1910	22	2444
22.02	2392	22.02	4140	22.02	2806	22.02	4121	22.02	3509	22.02	1818	22.02	2676
22.04	2386	22.04	4193	22.04	3394	22.04	4070	22.04	4231	22.04	1751	22.04	3037
22.06	2363	22.06	3896	22.06	4322	22.06	3830	22.06	4621	22.06	1814	22.06	3283
22.08	2297	22.08	3344	22.08	5218	22.08	3381	22.08	4642	22.08	1824	22.08	3282
22.1	2168	22.1	3067	22.1	5481	22.1	2884	22.1	4214	22.1	1773	22.1	3094
22.12	1974	22.12	2539	22.12	5000	22.12	2535	22.12	3605	22.12	1819	22.12	3009
22.14	1925	22.14	2086	22.14	4314	22.14	2164	22.14	2976	22.14	1753	22.14	2610
22.16	1820	22.16	1953	22.16	3600	22.16	1845	22.16	2393	22.16	1765	22.16	2317
22.18	1793	22.18	1699	22.18	2681	22.18	1711	22.18	2007	22.18	1762	22.18	2152
22.2	1819	22.2	1627	22.2	2113	22.2	1553	22.2	1677	22.2	1756	22.2	2007
22.22	1688	22.22	1444	22.22	1647	22.22	1445	22.22	1547	22.22	1689	22.22	1718
22.24	1742	22.24	1376	22.24	1421	22.24	1332	22.24	1441	22.24	1749	22.24	1747
22.26	1697	22.26	1274	22.26	1384	22.26	1268	22.26	1356	22.26	1758	22.26	1701
22.28	1695	22.28	1216	22.28	1217	22.28	1300	22.28	1313	22.28	1721	22.28	1627
22.3	1694	22.3	1293	22.3	1215	22.3	1271	22.3	1284	22.3	1701	22.3	1589
22.32	1563	22.32	1272	22.32	1187	22.32	1233	22.32	1205	22.32	1705	22.32	1500
22.34	1664	22.34	1256	22.34	1183	22.34	1315	22.34	1271	22.34	1754	22.34	1518
22.36	1728	22.36	1263	22.36	1116	22.36	1271	22.36	1257	22.36	1816	22.36	1532
22.38	1693	22.38	1256	22.38	1093	22.38	1198	22.38	1226	22.38	1728	22.38	1490
22.4	1641	22.4	1192	22.4	1057	22.4	1246	22.4	1274	22.4	1675	22.4	1488
22.42	1731	22.42	1224	22.42	1109	22.42	1181	22.42	1164	22.42	1710	22.42	1464
22.44	1750	22.44	1248	22.44	1037	22.44	1227	22.44	1252	22.44	1766	22.44	1448
22.46	1687	22.46	1274	22.46	1083	22.46	1213	22.46	1275	22.46	1784	22.46	1430
22.48	1691	22.48	1225	22.48	1115	22.48	1188	22.48	1174	22.48	1783	22.48	1464
22.5	1696	22.5	1270	22.5	1099	22.5	1224	22.5	1205	22.5	1763	22.5	1441
22.52	1702	22.52	1254	22.52	1125	22.52	1272	22.52	1171	22.52	1725	22.52	1357
22.54	1738	22.54	1259	22.54	1089	22.54	1252	22.54	1248	22.54	1741	22.54	1437
22.56	1847	22.56	1265	22.56	1103	22.56	1222	22.56	1275	22.56	1814	22.56	1443
22.58	1798	22.58	1300	22.58	1107	22.58	1249	22.58	1236	22.58	1881	22.58	1518
22.6	1867	22.6	1302	22.6	1062	22.6	1356	22.6	1276	22.6	1913	22.6	1446
22.62	2050	22.62	1389	22.62	1105	22.62	1376	22.62	1274	22.62	1951	22.62	1520
22.64	2146	22.64	1419	22.64	1091	22.64	1452	22.64	1238	22.64	2130	22.64	1622
22.66	2201	22.66	1456	22.66	1127	22.66	1557	22.66	1392	22.66	2270	22.66	1711
22.68	2242	22.68	1617	22.68	1159	22.68	1679	22.68	1319	22.68	2386	22.68	1705
22.7	2318	22.7	1754	22.7	1231	22.7	1824	22.7	1507	22.7	2590	22.7	1862
22.72	2274	22.72	1821	22.72	1327	22.72	1962	22.72	1540	22.72	2497	22.72	1905
22.74	2247	22.74	2039	22.74	1451	22.74	2104	22.74	1811	22.74	2410	22.74	1980
22.76	2257	22.76	2160	22.76	1571	22.76	2167	22.76	2003	22.76	2275	22.76	2121
22.78	2071	22.78	2294	22.78	1894	22.78	2215	22.78	2284	22.78	2266	22.78	2254
22.8	1952	22.8	2368	22.8	2037	22.8	2249	22.8	2457	22.8	2109	22.8	2340
22.82	1826	22.82	2334	22.82	2346	22.82	2099	22.82	2761	22.82	1958	22.82	2325
22.84	1762	22.84	2186	22.84	2501	22.84	2069	22.84	2748	22.84	1895	22.84	2383
22.86	1740	22.86	2096	22.86	2674	22.86	1977	22.86	2823	22.86	1867	22.86	2357
22.88	1677	22.88	1768	22.88	2885	22.88	1706	22.88	2731	22.88	1804	22.88	2158
22.9	1597	22.9	1716	22.9	2858	22.9	1618	22.9	2374	22.9	1832	22.9	1954
22.92	1645	22.92	1614	22.92	2526	22.92	1529	22.92	2107	22.92	1810	22.92	1804
22.94	1648	22.94	1455	22.94	2272	22.94	1418	22.94	1921	22.94	1779	22.94	1676
22.96	1631	22.96	1412	22.96	1995	22.96	1357	22.96	1715	22.96	1648	22.96	1583
22.98	1686	22.98	1373	22.98	1683	22.98	1326	22.98	1484	22.98	1669	22.98	1467
23	1631	23	1253	23	1470	23	1321	23	1452	23	1749	23	1506
23.02	1682	23.02	1288	23.02	1297	23.02	1268	23.02	1323	23.02	1733	23.02	1468
23.04	1653	23.04	1249	23.04	1290	23.04	1214	23.04	1253	23.04	1788	23.04	1486
23.06	1606	23.06	1308	23.06	1190	23.06	1196	23.06	1287	23.06	1708	23.06	1447
23.08	1669	23.08	1196	23.08	1238	23.08	1254	23.08	1152	23.08	1702	23.08	1404
23.1	1697	23.1	1203	23.1	1204	23.1	1232	23.1	1192	23.1	1690	23.1	1468
23.12	1663	23.12	1193	23.12	1145	23.12	1139	23.12	1210	23.12	1712	23.12	1442
23.14	1603	23.14	1207	23.14	1118	23.14	1260	23.14	1221	23.14	1761	23.14	1374
23.16	1641	23.16	1176	23.16	1100	23.16	1154	23.16	1247	23.16	1789	23.16	1456
23.18	1640	23.18	1182	23.18	1095	23.18	1206	23.18	1222	23.18	1780	23.18	1486
23.2	1685	23.2	1263	23.2	1095	23.2	1237	23.2	1216	23.2	1752	23.2	1434
23.22	1632	23.22	1241	23.22	1097	23.22	1204	23.22	1200	23.22	1794	23.22	1429
23.24	1598	23.24	1213	23.24	1066	23.24	1208	23.24	1200	23.24	1691	23.24	1415
23.26	1614	23.26	1209	23.26	1142	23.26	1211	23.26	1260	23.26	1835	23.26	1342
23.28	1633	23.28	1212	23.28	1141	23.28	1234	23.28	1260	23.28	1779	23.28	1442
23.3	1670	23.3	1263	23.3	1115	23.3	1216	23.3	1207	23.3	1791	23.3	1433
23.32	1683	23.32	1238	23.32	1072	23.32	1297	23.32	1233	23.32	1814	23.32	1411
23.34	1684	23.34	1269	23.34	1101	23.34	1193	23.34	1222	23.34	1724	23.34	1415
23.36	1703	23.36	1284	23.36	1165	23.36	1232	23.36	1214	23.36	1715	23.36	1379
23.38	1675	23.38	1252	23.38	1137	23.38	1277	23.38	1186	23.38	1728	23.38	1502
23.4	1646	23.4	1282	23.4	1158	23.4	1301	23.4	1256	23.4	1784	23.4	1435
23.42	1757	23.42	1284	23.42	1116	23.42	1254	23.42	1244	23.42	1751	23.42	1463
23.44	1701	23.44	1364	23.44	1154	23.44	1385	23.44	1190	23.44	1749	23.44	1500
23.46	1742	23.46	1383	23.46	1089	23.46	1397	23.46	1225	23.46	1756	23.46	1513
23.48	1731	23.48	1424	23.48	1151	23.48	1413	23.48	1273	23.48	1692	23.48	1494
23.5	1791	23.5	1479	23.5	1130	23.5	1423	23.5	1337	23.5	1736	23.5	1562
23.52	1836	23.52	1510	23.52	1183	23.52	1472	23.52	1247	23.52	1783	23.52	1548
23.54	1896	23.54	1620	23.54	1128	23.54	1595	23.54	1345	23.54	1793	23.54	1560
23.56	1933	23.56	1667	23.56	1187	23.56	1835	23.56	1447	23.56	1787	23.56	1633
23.58	1937	23.58	1978	23.58	1302	23.58	2019	23.58	1407	23.58	1785	23.58	1691
23.6	2031	23.6	2177	23.6	1346	23.6	2288	23.6	1590	23.6	1843	23.6	1854
23.62	2128	23.62	2612	23.62	1604	23.62	2678	23.62	1835	23.62	1879	23.62	1998
23.64	2047	23.64	3084	23.64	1825	23.64	3184	23.64	2070	23.64	1851	23.64	2123
23.66	2290	23.66	3741	23.66	2117	23.66	3751	23.66	2461	23.66	1913	23.66	2343
23.68	2271	23.68	4241	23.68	2616	23.68	4068	23.68	3241	23.68	1961	23.68	2587
23.7	2278	23.7	4443	23.7	3294	23.7	4135	23.7	3954	23.7	2075	23.7	2742
23.72	2284	23.72	4183	23.72	4034	23.72	4071	23.72	4682	23.72	1997	23.72	2950
23.74	2289	23.74	3817	23.74	4747	23.74	3616	23.74	5113	23.74	2001	23.74	2989
23.76	2190	23.76	3426	23.76	5272	23.76	3355	23.76	5297	23.76	1998	23.76	2882
23.78	2068	23.78	2885	23.78	5499	23.78	3023	23.78	4759	23.78	2054	23.78	2861
23.8	2047	23.8	2491	23.8	4986	23.8	2599	23.8	4116	23.8	1827	23.8	2684
23.82	2014	23.82	2233	23.82	4622	23.82	2309	23.82	3674	23.82	1908	23.82	2419
23.84	1970	23.84	1964	23.84	3799	23.84	1972	23.84	2881	23.84	1890	23.84	2335
23.86	1827	23.86	1839	23.86	3105	23.86	1789	23.86	2395	23.86	1782	23.86	2233
23.88	1877	23.88	1721	23.88	2524	23.88	1669	23.88	2043	23.88	1816	23.88	2002
23.9	1806	23.9	1625	23.9	2171	23.9	1616	23.9	1849	23.9	1754	23.9	1884
23.92	1870	23.92	1556	23.92	1864	23.92	1560	23.92	1660	23.92	1784	23.92	1787
23.94	1947	23.94	1559	23.94	1581	23.94	1507	23.94	1581	23.94	1775	23.94	1713
23.96	1792	23.96	1500	23.96	1460	23.96	1474	23.96	1415	23.96	1788	23.96	1695
23.98	1859	23.98	1435	23.98	1416	23.98	1485	23.98	1441	23.98	1795	23.98	1656
24	1850	24	1449	24	1378	24	1449	24	1380	24	1785	24	1621
24.02	1794	24.02	1477	24.02	1225	24.02	1460	24.02	1424	24.02	1806	24.02	1652
24.04	1751	24.04	1396	24.04	1233	24.04	1437	24.04	1332	24.04	1742	24.04	1604
24.06	1908	24.06	1444	24.06	1176	24.06	1409	24.06	1343	24.06	1803	24.06	1553
24.08	1808	24.08	1416	24.08	1182	24.08	1444	24.08	1346	24.08	1778	24.08	1624
24.1	1799	24.1	1362	24.1	1157	24.1	1425	24.1	1364	24.1	1773	24.1	1564
24.12	1778	24.12	1399	24.12	1164	24.12	1414	24.12	1325	24.12	1780	24.12	1570
24.14	1732	24.14	1409	24.14	1179	24.14	1436	24.14	1339	24.14	1832	24.14	1584
24.16	1696	24.16	1352	24.16	1146	24.16	1488	24.16	1327	24.16	1737	24.16	1649
24.18	1813	24.18	1435	24.18	1146	24.18	1442	24.18	1273	24.18	1777	24.18	1633
24.2	1730	24.2	1450	24.2	1188	24.2	1445	24.2	1344	24.2	1710	24.2	1647
24.22	1858	24.22	1409	24.22	1183	24.22	1483	24.22	1328	24.22	1827	24.22	1612
24.24	1795	24.24	1412	24.24	1084	24.24	1548	24.24	1378	24.24	1784	24.24	1587
24.26	1796	24.26	1450	24.26	1207	24.26	1530	24.26	1384	24.26	1824	24.26	1586
24.28	1839	24.28	1490	24.28	1202	24.28	1557	24.28	1370	24.28	1809	24.28	1626
24.3	1844	24.3	1532	24.3	1208	24.3	1694	24.3	1414	24.3	1836	24.3	1650
24.32	1804	24.32	1630	24.32	1300	24.32	1821	24.32	1421	24.32	1752	24.32	1702
24.34	1837	24.34	1714	24.34	1292	24.34	1940	24.34	1398	24.34	1850	24.34	1674
24.36	1935	24.36	1892	24.36	1361	24.36	2145	24.36	1546	24.36	1832	24.36	1869
24.38	1871	24.38	2085	24.38	1394	24.38	2392	24.38	1699	24.38	1808	24.38	1856
24.4	1980	24.4	2317	24.4	1571	24.4	2539	24.4	1799	24.4	1695	24.4	2070
24.42	1917	24.42	2635	24.42	1779	24.42	2815	24.42	2084	24.42	1830	24.42	2196
24.44	1803	24.44	2682	24.44	1989	24.44	3093	24.44	2396	24.44	1716	24.44	2251
24.46	1789	24.46	2867	24.46	2267	24.46	2912	24.46	2804	24.46	1810	24.46	2346
24.48	1671	24.48	2824	24.48	2679	24.48	2799	24.48	3283	24.48	1784	24.48	2365
24.5	1789	24.5	2756	24.5	3159	24.5	2652	24.5	3486	24.5	1818	24.5	2321
24.52	1696	24.52	2652	24.52	3448	24.52	2387	24.52	3539	24.52	1758	24.52	2112
24.54	1819	24.54	2401	24.54	3550	24.54	2248	24.54	3370	24.54	1754	24.54	2081
24.56	1632	24.56	2252	24.56	3512	24.56	2029	24.56	3047	24.56	1761	24.56	1954
24.58	1740	24.58	2089	24.58	3376	24.58	1968	24.58	2716	24.58	1729	24.58	1837
24.6	1678	24.6	1969	24.6	2935	24.6	1907	24.6	2571	24.6	1715	24.6	1883
24.62	1683	24.62	1716	24.62	2653	24.62	1664	24.62	2274	24.62	1782	24.62	1759
24.64	1619	24.64	1669	24.64	2431	24.64	1566	24.64	1928	24.64	1749	24.64	1631
24.66	1687	24.66	1609	24.66	2213	24.66	1439	24.66	1848	24.66	1778	24.66	1598
24.68	1570	24.68	1387	24.68	1961	24.68	1409	24.68	1720	24.68	1719	24.68	1592
24.7	1661	24.7	1282	24.7	1783	24.7	1344	24.7	1504	24.7	1650	24.7	1545
24.72	1667	24.72	1304	24.72	1588	24.72	1327	24.72	1407	24.72	1699	24.72	1551
24.74	1597	24.74	1255	24.74	1374	24.74	1239	24.74	1370	24.74	1736	24.74	1468
24.76	1652	24.76	1243	24.76	1293	24.76	1295	24.76	1315	24.76	1745	24.76	1392
24.78	1688	24.78	1251	24.78	1200	24.78	1185	24.78	1319	24.78	1788	24.78	1429
24.8	1591	24.8	1216	24.8	1177	24.8	1306	24.8	1225	24.8	1707	24.8	1398
24.82	1591	24.82	1221	24.82	1118	24.82	1252	24.82	1282	24.82	1704	24.82	1434
24.84	1639	24.84	1213	24.84	1118	24.84	1259	24.84	1203	24.84	1774	24.84	1490
24.86	1675	24.86	1203	24.86	1054	24.86	1176	24.86	1183	24.86	1842	24.86	1400
24.88	1551	24.88	1226	24.88	1109	24.88	1156	24.88	1225	24.88	1785	24.88	1388
24.9	1629	24.9	1145	24.9	1099	24.9	1156	24.9	1204	24.9	1749	24.9	1408
24.92	1587	24.92	1195	24.92	1053	24.92	1182	24.92	1192	24.92	1711	24.92	1350
24.94	1632	24.94	1229	24.94	1110	24.94	1184	24.94	1160	24.94	1789	24.94	1399
24.96	1570	24.96	1226	24.96	988	24.96	1179	24.96	1180	24.96	1730	24.96	1392
24.98	1605	24.98	1210	24.98	1065	24.98	1176	24.98	1137	24.98	1756	24.98	1396
25	1601	25	1184	25	1117	25	1167	25	1128	25	1811	25	1359
25.02	1640	25.02	1202	25.02	1093	25.02	1172	25.02	1165	25.02	1733	25.02	1365
25.04	1628	25.04	1247	25.04	1061	25.04	1211	25.04	1177	25.04	1743	25.04	1347
25.06	1668	25.06	1166	25.06	1032	25.06	1144	25.06	1157	25.06	1786	25.06	1360
25.08	1609	25.08	1207	25.08	1103	25.08	1139	25.08	1120	25.08	1764	25.08	1406
25.1	1659	25.1	1234	25.1	1040	25.1	1139	25.1	1171	25.1	1770	25.1	1394
25.12	1637	25.12	1241	25.12	1024	25.12	1175	25.12	1214	25.12	1729	25.12	1378
25.14	1700	25.14	1160	25.14	1093	25.14	1128	25.14	1255	25.14	1808	25.14	1422
25.16	1764	25.16	1183	25.16	1126	25.16	1200	25.16	1188	25.16	1921	25.16	1362
25.18	1816	25.18	1233	25.18	1127	25.18	1236	25.18	1219	25.18	1804	25.18	1391
25.2	1862	25.2	1233	25.2	1051	25.2	1213	25.2	1210	25.2	1925	25.2	1395
25.22	1994	25.22	1316	25.22	1054	25.22	1326	25.22	1236	25.22	1980	25.22	1442
25.24	2143	25.24	1309	25.24	1095	25.24	1352	25.24	1117	25.24	2095	25.24	1490
25.26	2146	25.26	1380	25.26	1125	25.26	1412	25.26	1314	25.26	2202	25.26	1553
25.28	2140	25.28	1391	25.28	1129	25.28	1472	25.28	1310	25.28	2346	25.28	1587
25.3	2128	25.3	1506	25.3	1169	25.3	1548	25.3	1356	25.3	2256	25.3	1654
25.32	2106	25.32	1587	25.32	1231	25.32	1628	25.32	1451	25.32	2082	25.32	1799
25.34	2033	25.34	1593	25.34	1348	25.34	1559	25.34	1470	25.34	2126	25.34	1821
25.36	1889	25.36	1591	25.36	1367	25.36	1534	25.36	1608	25.36	2144	25.36	1854
25.38	1908	25.38	1528	25.38	1510	25.38	1526	25.38	1578	25.38	2059	25.38	1834
25.4	1860	25.4	1541	25.4	1570	25.4	1479	25.4	1633	25.4	2022	25.4	1799
25.42	1865	25.42	1575	25.42	1650	25.42	1489	25.42	1669	25.42	2001	25.42	1754
25.44	1790	25.44	1372	25.44	1617	25.44	1451	25.44	1705	25.44	1911	25.44	1797
25.46	1749	25.46	1448	25.46	1563	25.46	1459	25.46	1621	25.46	1909	25.46	1739
25.48	1696	25.48	1399	25.48	1513	25.48	1364	25.48	1580	25.48	1775	25.48	1664
25.5	1675	25.5	1392	25.5	1541	25.5	1395	25.5	1531	25.5	1795	25.5	1644
25.52	1692	25.52	1360	25.52	1521	25.52	1361	25.52	1499	25.52	1724	25.52	1596
25.54	1601	25.54	1374	25.54	1542	25.54	1391	25.54	1579	25.54	1728	25.54	1532
25.56	1673	25.56	1409	25.56	1408	25.56	1353	25.56	1438	25.56	1778	25.56	1581
25.58	1704	25.58	1390	25.58	1385	25.58	1433	25.58	1408	25.58	1694	25.58	1503
25.6	1739	25.6	1513	25.6	1327	25.6	1549	25.6	1435	25.6	1710	25.6	1527
25.62	1794	25.62	1497	25.62	1333	25.62	1583	25.62	1431	25.62	1743	25.62	1516
25.64	1731	25.64	1682	25.64	1372	25.64	1753	25.64	1454	25.64	1672	25.64	1622
25.66	1716	25.66	1754	25.66	1422	25.66	1788	25.66	1672	25.66	1729	25.66	1619
25.68	1820	25.68	1882	25.68	1545	25.68	1843	25.68	1757	25.68	1735	25.68	1663
25.7	1705	25.7	1759	25.7	1652	25.7	1760	25.7	1951	25.7	1744	25.7	1705
25.72	1688	25.72	1657	25.72	1756	25.72	1596	25.72	1819	25.72	1718	25.72	1661
25.74	1627	25.74	1547	25.74	1787	25.74	1579	25.74	1801	25.74	1756	25.74	1685
25.76	1668	25.76	1507	25.76	1896	25.76	1469	25.76	1698	25.76	1800	25.76	1575
25.78	1699	25.78	1363	25.78	1697	25.78	1376	25.78	1614	25.78	1682	25.78	1605
25.8	1575	25.8	1337	25.8	1605	25.8	1303	25.8	1461	25.8	1733	25.8	1489
25.82	1650	25.82	1356	25.82	1498	25.82	1236	25.82	1394	25.82	1743	25.82	1419
25.84	1605	25.84	1316	25.84	1414	25.84	1252	25.84	1278	25.84	1767	25.84	1489
25.86	1612	25.86	1226	25.86	1234	25.86	1236	25.86	1271	25.86	1671	25.86	1491
25.88	1671	25.88	1242	25.88	1216	25.88	1234	25.88	1184	25.88	1647	25.88	1454
25.9	1633	25.9	1317	25.9	1143	25.9	1182	25.9	1179	25.9	1711	25.9	1471
25.92	1678	25.92	1239	25.92	1111	25.92	1255	25.92	1219	25.92	1685	25.92	1378
25.94	1614	25.94	1300	25.94	1142	25.94	1286	25.94	1196	25.94	1663	25.94	1459
25.96	1582	25.96	1339	25.96	1126	25.96	1364	25.96	1176	25.96	1797	25.96	1359
25.98	1683	25.98	1332	25.98	1138	25.98	1348	25.98	1284	25.98	1729	25.98	1436
26	1669	26	1339	26	1122	26	1326	26	1251	26	1707	26	1490
26.02	1549	26.02	1352	26.02	1133	26.02	1302	26.02	1331	26.02	1738	26.02	1420
26.04	1503	26.04	1348	26.04	1192	26.04	1297	26.04	1377	26.04	1621	26.04	1464
26.06	1623	26.06	1379	26.06	1256	26.06	1288	26.06	1391	26.06	1750	26.06	1427
26.08	1578	26.08	1267	26.08	1395	26.08	1307	26.08	1376	26.08	1689	26.08	1413
26.1	1636	26.1	1326	26.1	1317	26.1	1180	26.1	1370	26.1	1718	26.1	1410
26.12	1563	26.12	1289	26.12	1282	26.12	1195	26.12	1368	26.12	1725	26.12	1409
26.14	1514	26.14	1270	26.14	1209	26.14	1214	26.14	1282	26.14	1723	26.14	1394
26.16	1576	26.16	1263	26.16	1198	26.16	1272	26.16	1232	26.16	1677	26.16	1409
26.18	1578	26.18	1195	26.18	1164	26.18	1226	26.18	1257	26.18	1689	26.18	1377
26.2	1575	26.2	1250	26.2	1084	26.2	1246	26.2	1201	26.2	1641	26.2	1384
26.22	1653	26.22	1218	26.22	1093	26.22	1237	26.22	1132	26.22	1747	26.22	1341
26.24	1578	26.24	1218	26.24	1108	26.24	1230	26.24	1293	26.24	1758	26.24	1378
26.26	1562	26.26	1239	26.26	1156	26.26	1240	26.26	1250	26.26	1746	26.26	1339
26.28	1706	26.28	1267	26.28	1038	26.28	1273	26.28	1223	26.28	1692	26.28	1391
26.3	1669	26.3	1245	26.3	1032	26.3	1323	26.3	1203	26.3	1608	26.3	1428
26.32	1689	26.32	1270	26.32	1039	26.32	1366	26.32	1207	26.32	1764	26.32	1407
26.34	1728	26.34	1314	26.34	1155	26.34	1365	26.34	1243	26.34	1714	26.34	1492
26.36	1817	26.36	1355	26.36	1174	26.36	1457	26.36	1224	26.36	1722	26.36	1455
26.38	1887	26.38	1410	26.38	1141	26.38	1546	26.38	1263	26.38	1692	26.38	1494
26.4	1798	26.4	1540	26.4	1135	26.4	1648	26.4	1349	26.4	1709	26.4	1535
26.42	1792	26.42	1699	26.42	1173	26.42	1787	26.42	1493	26.42	1714	26.42	1588
26.44	1820	26.44	1829	26.44	1294	26.44	1945	26.44	1563	26.44	1716	26.44	1615
26.46	1790	26.46	2036	26.46	1379	26.46	2120	26.46	1681	26.46	1725	26.46	1778
26.48	1814	26.48	2333	26.48	1548	26.48	2227	26.48	1977	26.48	1763	26.48	1876
26.5	1833	26.5	2477	26.5	1807	26.5	2205	26.5	2143	26.5	1699	26.5	1910
26.52	1830	26.52	2414	26.52	2003	26.52	2066	26.52	2415	26.52	1738	26.52	2034
26.54	1705	26.54	2169	26.54	2314	26.54	1962	26.54	2454	26.54	1740	26.54	2059
26.56	1727	26.56	1978	26.56	2561	26.56	1817	26.56	2250	26.56	1770	26.56	1976
26.58	1752	26.58	1808	26.58	2640	26.58	1657	26.58	2127	26.58	1760	26.58	1855
26.6	1772	26.6	1711	26.6	2608	26.6	1474	26.6	2080	26.6	1844	26.6	1748
26.62	1740	26.62	1489	26.62	2322	26.62	1429	26.62	1831	26.62	1855	26.62	1675
26.64	1828	26.64	1467	26.64	2032	26.64	1404	26.64	1651	26.64	1867	26.64	1661
26.66	1783	26.66	1320	26.66	1820	26.66	1394	26.66	1432	26.66	1955	26.66	1639
26.68	1788	26.68	1353	26.68	1554	26.68	1358	26.68	1389	26.68	1913	26.68	1599
26.7	1821	26.7	1338	26.7	1326	26.7	1321	26.7	1336	26.7	1985	26.7	1529
26.72	1841	26.72	1322	26.72	1338	26.72	1322	26.72	1318	26.72	2002	26.72	1565
26.74	1780	26.74	1324	26.74	1214	26.74	1317	26.74	1213	26.74	1937	26.74	1620
26.76	1749	26.76	1312	26.76	1138	26.76	1355	26.76	1300	26.76	1905	26.76	1563
26.78	1728	26.78	1275	26.78	1124	26.78	1409	26.78	1238	26.78	1845	26.78	1559
26.8	1712	26.8	1357	26.8	1145	26.8	1389	26.8	1252	26.8	1804	26.8	1568
26.82	1595	26.82	1271	26.82	1116	26.82	1288	26.82	1275	26.82	1844	26.82	1438
26.84	1670	26.84	1316	26.84	1085	26.84	1348	26.84	1218	26.84	1789	26.84	1471
26.86	1699	26.86	1326	26.86	1119	26.86	1245	26.86	1237	26.86	1804	26.86	1471
26.88	1649	26.88	1318	26.88	1092	26.88	1242	26.88	1257	26.88	1799	26.88	1407
26.9	1642	26.9	1300	26.9	1040	26.9	1253	26.9	1246	26.9	1712	26.9	1466
26.92	1571	26.92	1211	26.92	1091	26.92	1279	26.92	1187	26.92	1662	26.92	1345
26.94	1605	26.94	1284	26.94	1120	26.94	1252	26.94	1232	26.94	1725	26.94	1478
26.96	1616	26.96	1249	26.96	1148	26.96	1209	26.96	1242	26.96	1676	26.96	1396
26.98	1571	26.98	1315	26.98	1143	26.98	1225	26.98	1277	26.98	1662	26.98	1355
27	1552	27	1271	27	1147	27	1168	27	1250	27	1662	27	1322
27.02	1487	27.02	1201	27.02	1101	27.02	1194	27.02	1233	27.02	1669	27.02	1397
27.04	1558	27.04	1247	27.04	1068	27.04	1247	27.04	1187	27.04	1735	27.04	1420
27.06	1629	27.06	1216	27.06	1110	27.06	1209	27.06	1220	27.06	1754	27.06	1463
27.08	1599	27.08	1202	27.08	1113	27.08	1294	27.08	1209	27.08	1668	27.08	1354
27.1	1544	27.1	1299	27.1	1192	27.1	1282	27.1	1227	27.1	1609	27.1	1413
27.12	1610	27.12	1247	27.12	1133	27.12	1245	27.12	1187	27.12	1655	27.12	1362
27.14	1651	27.14	1272	27.14	1144	27.14	1256	27.14	1243	27.14	1667	27.14	1412
27.16	1625	27.16	1242	27.16	1092	27.16	1224	27.16	1258	27.16	1705	27.16	1433
27.18	1569	27.18	1308	27.18	1082	27.18	1305	27.18	1299	27.18	1712	27.18	1375
27.2	1554	27.2	1274	27.2	1102	27.2	1180	27.2	1201	27.2	1686	27.2	1352
27.22	1558	27.22	1334	27.22	1135	27.22	1233	27.22	1278	27.22	1802	27.22	1396
27.24	1500	27.24	1316	27.24	1151	27.24	1242	27.24	1245	27.24	1682	27.24	1405
27.26	1587	27.26	1339	27.26	1158	27.26	1321	27.26	1249	27.26	1670	27.26	1462
27.28	1621	27.28	1324	27.28	1163	27.28	1230	27.28	1264	27.28	1630	27.28	1411
27.3	1647	27.3	1241	27.3	1109	27.3	1306	27.3	1254	27.3	1691	27.3	1426
27.32	1620	27.32	1370	27.32	1141	27.32	1303	27.32	1279	27.32	1689	27.32	1445
27.34	1564	27.34	1361	27.34	1182	27.34	1325	27.34	1339	27.34	1719	27.34	1345
27.36	1642	27.36	1396	27.36	1167	27.36	1327	27.36	1279	27.36	1678	27.36	1426
27.38	1656	27.38	1401	27.38	1189	27.38	1352	27.38	1283	27.38	1683	27.38	1463
27.4	1710	27.4	1450	27.4	1204	27.4	1460	27.4	1422	27.4	1657	27.4	1440
27.42	1703	27.42	1558	27.42	1221	27.42	1563	27.42	1375	27.42	1723	27.42	1494
27.44	1759	27.44	1737	27.44	1254	27.44	1597	27.44	1418	27.44	1691	27.44	1543
27.46	1854	27.46	1851	27.46	1348	27.46	1779	27.46	1545	27.46	1690	27.46	1590
27.48	1926	27.48	2004	27.48	1424	27.48	2155	27.48	1673	27.48	1678	27.48	1679
27.5	1930	27.5	2302	27.5	1471	27.5	2431	27.5	1853	27.5	1777	27.5	1815
27.52	2100	27.52	2625	27.52	1716	27.52	2852	27.52	1945	27.52	1733	27.52	1975
27.54	2120	27.54	3001	27.54	2061	27.54	3389	27.54	2296	27.54	1778	27.54	2206
27.56	2291	27.56	3148	27.56	2358	27.56	3788	27.56	2509	27.56	1677	27.56	2319
27.58	2379	27.58	3266	27.58	2890	27.58	3898	27.58	3073	27.58	1834	27.58	2505
27.6	2537	27.6	3447	27.6	3316	27.6	3951	27.6	3513	27.6	1883	27.6	2676
27.62	2687	27.62	3606	27.62	3690	27.62	4133	27.62	3839	27.62	1981	27.62	2849
27.64	3117	27.64	3669	27.64	4195	27.64	4121	27.64	4093	27.64	2113	27.64	3080
27.66	3438	27.66	3776	27.66	4527	27.66	4345	27.66	4132	27.66	2305	27.66	3120
27.68	3833	27.68	3992	27.68	4422	27.68	4675	27.68	3970	27.68	2658	27.68	3190
27.7	4261	27.7	4399	27.7	4268	27.7	5518	27.7	3967	27.7	2828	27.7	3364
27.72	4331	27.72	5269	27.72	4178	27.72	6587	27.72	3997	27.72	3129	27.72	3689
27.74	4237	27.74	6231	27.74	4170	27.74	8175	27.74	4311	27.74	3141	27.74	3999
27.76	4022	27.76	7410	27.76	4304	27.76	9455	27.76	4976	27.76	3060	27.76	4664
27.78	3949	27.78	8347	27.78	4723	27.78	10178	27.78	5916	27.78	3048	27.78	5416
27.8	3915	27.8	8872	27.8	5830	27.8	9394	27.8	7659	27.8	3034	27.8	6051
27.82	3883	27.82	8895	27.82	7421	27.82	9167	27.82	9359	27.82	2800	27.82	6348
27.84	3892	27.84	8823	27.84	9075	27.84	9094	27.84	10315	27.84	2677	27.84	6104
27.86	3841	27.86	8829	27.86	10902	27.86	8559	27.86	10482	27.86	2585	27.86	5997
27.88	4041	27.88	8520	27.88	12193	27.88	7786	27.88	9753	27.88	2423	27.88	5799
27.9	4063	27.9	7540	27.9	12645	27.9	7379	27.9	9763	27.9	2308	27.9	5744
27.92	4135	27.92	6828	27.92	11162	27.92	6645	27.92	9228	27.92	2193	27.92	5416
27.94	3827	27.94	6606	27.94	10082	27.94	6401	27.94	7974	27.94	2078	27.94	5165
27.96	3665	27.96	6143	27.96	9665	27.96	6483	27.96	6530	27.96	1991	27.96	5136
27.98	3430	27.98	6164	27.98	8333	27.98	6491	27.98	5848	27.98	2028	27.98	5042
28	3149	28	6172	28	6605	28	6897	28	5537	28	1848	28	5045
28.02	2887	28.02	6658	28.02	5859	28.02	8195	28.02	5447	28.02	1869	28.02	5170
28.04	2554	28.04	7305	28.04	5698	28.04	9699	28.04	5848	28.04	1831	28.04	5019
28.06	2432	28.06	7151	28.06	5957	28.06	10333	28.06	6784	28.06	1784	28.06	4802
28.08	2129	28.08	6245	28.08	6782	28.08	6669	28.08	7542	28.08	1686	28.08	4621
28.1	2042	28.1	5434	28.1	7607	28.1	5243	28.1	8115	28.1	1619	28.1	4240
28.12	1909	28.12	4668	28.12	8132	28.12	5638	28.12	7404	28.12	1680	28.12	3574
28.14	1788	28.14	3762	28.14	7896	28.14	4223	28.14	5692	28.14	1705	28.14	3213
28.16	1820	28.16	3097	28.16	6504	28.16	2624	28.16	4989	28.16	1603	28.16	2713
28.18	1746	28.18	2362	28.18	5499	28.18	2011	28.18	4606	28.18	1611	28.18	2332
28.2	1726	28.2	1887	28.2	4679	28.2	1869	28.2	3416	28.2	1652	28.2	2118
28.22	1674	28.22	1679	28.22	3813	28.22	1777	28.22	2410	28.22	1669	28.22	1915
28.24	1696	28.24	1696	28.24	2783	28.24	1704	28.24	1955	28.24	1705	28.24	1733
28.26	1720	28.26	1646	28.26	2028	28.26	1669	28.26	1772	28.26	1634	28.26	1617
28.28	1789	28.28	1628	28.28	1701	28.28	1690	28.28	1596	28.28	1566	28.28	1699
28.3	1743	28.3	1597	28.3	1513	28.3	1700	28.3	1516	28.3	1692	28.3	1573
28.32	1761	28.32	1594	28.32	1518	28.32	1682	28.32	1596	28.32	1606	28.32	1698
28.34	1856	28.34	1702	28.34	1456	28.34	1898	28.34	1545	28.34	1591	28.34	1736
28.36	1873	28.36	1859	28.36	1397	28.36	2010	28.36	1550	28.36	1665	28.36	1758
28.38	1847	28.38	1951	28.38	1461	28.38	2233	28.38	1580	28.38	1656	28.38	1849
28.4	1905	28.4	2225	28.4	1463	28.4	2349	28.4	1669	28.4	1645	28.4	1914
28.42	1881	28.42	2383	28.42	1604	28.42	2531	28.42	1820	28.42	1666	28.42	2083
28.44	1783	28.44	2543	28.44	1765	28.44	2790	28.44	2098	28.44	1655	28.44	2267
28.46	1761	28.46	2826	28.46	1989	28.46	2816	28.46	2469	28.46	1646	28.46	2238
28.48	1679	28.48	2926	28.48	2317	28.48	2824	28.48	2826	28.48	1603	28.48	2262
28.5	1718	28.5	2673	28.5	2493	28.5	2686	28.5	3168	28.5	1711	28.5	2218
28.52	1636	28.52	2508	28.52	2963	28.52	2253	28.52	3219	28.52	1606	28.52	2065
28.54	1634	28.54	2312	28.54	3217	28.54	2124	28.54	3025	28.54	1583	28.54	1979
28.56	1607	28.56	2099	28.56	3297	28.56	1982	28.56	2753	28.56	1692	28.56	1883
28.58	1593	28.58	1812	28.58	3107	28.58	1675	28.58	2521	28.58	1618	28.58	1832
28.6	1548	28.6	1685	28.6	2679	28.6	1423	28.6	2235	28.6	1607	28.6	1675
28.62	1556	28.62	1488	28.62	2412	28.62	1412	28.62	1969	28.62	1577	28.62	1548
28.64	1516	28.64	1384	28.64	1996	28.64	1365	28.64	1609	28.64	1587	28.64	1519
28.66	1521	28.66	1345	28.66	1787	28.66	1327	28.66	1361	28.66	1621	28.66	1404
28.68	1583	28.68	1351	28.68	1413	28.68	1374	28.68	1309	28.68	1631	28.68	1429
28.7	1566	28.7	1254	28.7	1350	28.7	1344	28.7	1369	28.7	1568	28.7	1382
28.72	1577	28.72	1371	28.72	1235	28.72	1292	28.72	1296	28.72	1598	28.72	1432
28.74	1507	28.74	1320	28.74	1203	28.74	1277	28.74	1305	28.74	1618	28.74	1335
28.76	1534	28.76	1312	28.76	1203	28.76	1241	28.76	1256	28.76	1668	28.76	1449
28.78	1526	28.78	1212	28.78	1151	28.78	1226	28.78	1197	28.78	1687	28.78	1332
28.8	1546	28.8	1227	28.8	1159	28.8	1197	28.8	1237	28.8	1593	28.8	1388
28.82	1542	28.82	1225	28.82	1200	28.82	1208	28.82	1177	28.82	1590	28.82	1313
28.84	1516	28.84	1254	28.84	1095	28.84	1279	28.84	1189	28.84	1690	28.84	1368
28.86	1552	28.86	1253	28.86	1139	28.86	1200	28.86	1155	28.86	1579	28.86	1356
28.88	1622	28.88	1221	28.88	1087	28.88	1193	28.88	1220	28.88	1604	28.88	1371
28.9	1589	28.9	1304	28.9	1108	28.9	1248	28.9	1217	28.9	1671	28.9	1355
28.92	1585	28.92	1242	28.92	1170	28.92	1213	28.92	1094	28.92	1673	28.92	1413
28.94	1530	28.94	1270	28.94	1161	28.94	1203	28.94	1244	28.94	1636	28.94	1379
28.96	1446	28.96	1209	28.96	1130	28.96	1185	28.96	1193	28.96	1576	28.96	1330
28.98	1458	28.98	1220	28.98	1098	28.98	1188	28.98	1200	28.98	1579	28.98	1347
29	1492	29	1210	29	1168	29	1165	29	1265	29	1576	29	1321
29.02	1477	29.02	1181	29.02	1117	29.02	1203	29.02	1220	29.02	1584	29.02	1369
29.04	1517	29.04	1189	29.04	1131	29.04	1196	29.04	1216	29.04	1564	29.04	1340
29.06	1478	29.06	1252	29.06	1085	29.06	1203	29.06	1209	29.06	1697	29.06	1377
29.08	1549	29.08	1172	29.08	1107	29.08	1152	29.08	1206	29.08	1652	29.08	1368
29.1	1477	29.1	1283	29.1	1051	29.1	1194	29.1	1196	29.1	1623	29.1	1312
29.12	1530	29.12	1220	29.12	1111	29.12	1203	29.12	1229	29.12	1634	29.12	1370
29.14	1550	29.14	1181	29.14	1101	29.14	1213	29.14	1213	29.14	1627	29.14	1402
29.16	1520	29.16	1205	29.16	1124	29.16	1249	29.16	1213	29.16	1652	29.16	1368
29.18	1605	29.18	1220	29.18	1103	29.18	1162	29.18	1253	29.18	1588	29.18	1403
29.2	1571	29.2	1248	29.2	1135	29.2	1275	29.2	1185	29.2	1608	29.2	1376
29.22	1528	29.22	1229	29.22	1100	29.22	1230	29.22	1216	29.22	1594	29.22	1353
29.24	1552	29.24	1284	29.24	1120	29.24	1224	29.24	1177	29.24	1653	29.24	1362
29.26	1643	29.26	1299	29.26	1101	29.26	1233	29.26	1202	29.26	1636	29.26	1441
29.28	1622	29.28	1260	29.28	1105	29.28	1295	29.28	1161	29.28	1676	29.28	1451
29.3	1627	29.3	1279	29.3	1165	29.3	1274	29.3	1254	29.3	1582	29.3	1440
29.32	1638	29.32	1322	29.32	1158	29.32	1258	29.32	1208	29.32	1617	29.32	1378
29.34	1720	29.34	1277	29.34	1060	29.34	1275	29.34	1200	29.34	1739	29.34	1436
29.36	1727	29.36	1312	29.36	1125	29.36	1318	29.36	1250	29.36	1698	29.36	1462
29.38	1680	29.38	1330	29.38	1099	29.38	1395	29.38	1228	29.38	1692	29.38	1506
29.4	1781	29.4	1418	29.4	1173	29.4	1443	29.4	1263	29.4	1767	29.4	1486
29.42	1795	29.42	1475	29.42	1154	29.42	1507	29.42	1269	29.42	1759	29.42	1570
29.44	1833	29.44	1556	29.44	1140	29.44	1597	29.44	1296	29.44	1788	29.44	1613
29.46	1895	29.46	1684	29.46	1264	29.46	1685	29.46	1396	29.46	1848	29.46	1662
29.48	1916	29.48	1866	29.48	1294	29.48	1801	29.48	1426	29.48	1828	29.48	1806
29.5	2135	29.5	1977	29.5	1424	29.5	1873	29.5	1500	29.5	1835	29.5	1700
29.52	2089	29.52	2141	29.52	1521	29.52	1956	29.52	1740	29.52	1863	29.52	1874
29.54	2179	29.54	2157	29.54	1693	29.54	2074	29.54	1903	29.54	1969	29.54	1932
29.56	2324	29.56	2217	29.56	1986	29.56	2288	29.56	2195	29.56	1932	29.56	2107
29.58	2469	29.58	2413	29.58	2245	29.58	2369	29.58	2358	29.58	2001	29.58	2249
29.6	2631	29.6	2332	29.6	2742	29.6	2414	29.6	2590	29.6	2055	29.6	2524
29.62	2814	29.62	2431	29.62	2603	29.62	2664	29.62	2606	29.62	2130	29.62	2586
29.64	2935	29.64	2559	29.64	2622	29.64	2714	29.64	2726	29.64	2291	29.64	2821
29.66	3195	29.66	2838	29.66	2634	29.66	3038	29.66	2810	29.66	2500	29.66	3098
29.68	3478	29.68	3177	29.68	2824	29.68	3525	29.68	2941	29.68	2629	29.68	3391
29.7	3946	29.7	3504	29.7	2897	29.7	3941	29.7	3239	29.7	2979	29.7	3734
29.72	4272	29.72	3991	29.72	3274	29.72	4475	29.72	3769	29.72	3677	29.72	4192
29.74	4944	29.74	4396	29.74	3492	29.74	5014	29.74	4409	29.74	4431	29.74	4589
29.76	5827	29.76	4567	29.76	4139	29.76	5527	29.76	4952	29.76	5421	29.76	4764
29.78	6726	29.78	4661	29.78	4793	29.78	5576	29.78	5298	29.78	6926	29.78	4991
29.8	7133	29.8	4463	29.8	5518	29.8	5381	29.8	5643	29.8	8098	29.8	5006
29.82	7180	29.82	4194	29.82	5864	29.82	4998	29.82	5675	29.82	8737	29.82	4923
29.84	6581	29.84	3880	29.84	5735	29.84	4698	29.84	5484	29.84	8548	29.84	4798
29.86	5937	29.86	3596	29.86	5193	29.86	4230	29.86	4838	29.86	7757	29.86	4886
29.88	5111	29.88	3322	29.88	4881	29.88	3625	29.88	4249	29.88	6784	29.88	4676
29.9	4360	29.9	2809	29.9	4197	29.9	3123	29.9	3719	29.9	5907	29.9	4546
29.92	3526	29.92	2584	29.92	3437	29.92	2787	29.92	3141	29.92	4945	29.92	4134
29.94	2878	29.94	2303	29.94	2839	29.94	2512	29.94	2759	29.94	3914	29.94	3835
29.96	2341	29.96	2075	29.96	2357	29.96	2179	29.96	2260	29.96	3038	29.96	3324
29.98	2120	29.98	1934	29.98	1970	29.98	1928	29.98	1975	29.98	2548	29.98	2825
30	1971	30	1776	30	1656	30	1807	30	1831	30	2151	30	2562
30.02	1937	30.02	1634	30.02	1525	30.02	1666	30.02	1700	30.02	2082	30.02	2306
30.04	1854	30.04	1634	30.04	1524	30.04	1583	30.04	1680	30.04	1944	30.04	1952
30.06	1729	30.06	1585	30.06	1462	30.06	1650	30.06	1665	30.06	1865	30.06	1814
30.08	1899	30.08	1700	30.08	1558	30.08	1666	30.08	1749	30.08	1866	30.08	1682
30.1	1800	30.1	1726	30.1	1581	30.1	1622	30.1	1719	30.1	1749	30.1	1697
30.12	1759	30.12	1836	30.12	1648	30.12	1742	30.12	1789	30.12	1739	30.12	1683
30.14	1839	30.14	1962	30.14	1730	30.14	1872	30.14	1919	30.14	1702	30.14	1830
30.16	1901	30.16	2027	30.16	1836	30.16	2011	30.16	2085	30.16	1736	30.16	1882
30.18	1890	30.18	2128	30.18	2054	30.18	2194	30.18	2176	30.18	1791	30.18	2050
30.2	1970	30.2	2225	30.2	2262	30.2	2290	30.2	2209	30.2	1813	30.2	2184
30.22	2048	30.22	2451	30.22	2428	30.22	2559	30.22	2406	30.22	1774	30.22	2148
30.24	2199	30.24	2449	30.24	2442	30.24	2876	30.24	2582	30.24	1875	30.24	2268
30.26	2164	30.26	2672	30.26	2524	30.26	3199	30.26	2681	30.26	1957	30.26	2383
30.28	2362	30.28	2819	30.28	2634	30.28	3316	30.28	2924	30.28	2113	30.28	2416
30.3	2566	30.3	2808	30.3	2756	30.3	3199	30.3	3254	30.3	2275	30.3	2439
30.32	2719	30.32	2657	30.32	3079	30.32	2961	30.32	3627	30.32	2549	30.32	2621
30.34	2871	30.34	2625	30.34	3421	30.34	2933	30.34	3667	30.34	2766	30.34	2681
30.36	2979	30.36	2453	30.36	3792	30.36	2787	30.36	3386	30.36	3154	30.36	2588
30.38	3029	30.38	2399	30.38	3546	30.38	2604	30.38	3122	30.38	3278	30.38	2647
30.4	3068	30.4	2434	30.4	3170	30.4	2537	30.4	2779	30.4	3308	30.4	2612
30.42	3124	30.42	2346	30.42	2960	30.42	2576	30.42	2724	30.42	3314	30.42	2675
30.44	3027	30.44	2463	30.44	2753	30.44	2491	30.44	2524	30.44	3329	30.44	2676
30.46	2935	30.46	2465	30.46	2703	30.46	2596	30.46	2395	30.46	3197	30.46	2701
30.48	2805	30.48	2393	30.48	2600	30.48	2389	30.48	2427	30.48	3129	30.48	2679
30.5	2794	30.5	2304	30.5	2539	30.5	2407	30.5	2393	30.5	2965	30.5	2764
30.52	2539	30.52	2217	30.52	2542	30.52	2437	30.52	2480	30.52	2847	30.52	2609
30.54	2603	30.54	2171	30.54	2463	30.54	2389	30.54	2231	30.54	2714	30.54	2562
30.56	2468	30.56	2149	30.56	2358	30.56	2347	30.56	2141	30.56	2630	30.56	2560
30.58	2441	30.58	2100	30.58	2114	30.58	2185	30.58	2052	30.58	2541	30.58	2463
30.6	2479	30.6	2065	30.6	2126	30.6	2179	30.6	2150	30.6	2379	30.6	2386
30.62	2377	30.62	2078	30.62	1957	30.62	2253	30.62	1954	30.62	2308	30.62	2243
30.64	2455	30.64	2150	30.64	1814	30.64	2240	30.64	1942	30.64	2348	30.64	2255
30.66	2541	30.66	2141	30.66	1778	30.66	2268	30.66	1897	30.66	2328	30.66	2126
30.68	2634	30.68	2293	30.68	1723	30.68	2389	30.68	1989	30.68	2473	30.68	2272
30.7	2668	30.7	2385	30.7	1729	30.7	2469	30.7	2002	30.7	2523	30.7	2285
30.72	2865	30.72	2443	30.72	1814	30.72	2536	30.72	2207	30.72	2648	30.72	2404
30.74	3063	30.74	2505	30.74	2007	30.74	2600	30.74	2321	30.74	2966	30.74	2489
30.76	3234	30.76	2495	30.76	2127	30.76	2769	30.76	2432	30.76	3197	30.76	2540
30.78	3206	30.78	2430	30.78	2275	30.78	2581	30.78	2495	30.78	3498	30.78	2659
30.8	3139	30.8	2364	30.8	2371	30.8	2421	30.8	2498	30.8	3679	30.8	2638
30.82	2832	30.82	2139	30.82	2474	30.82	2359	30.82	2459	30.82	3529	30.82	2587
30.84	2671	30.84	2047	30.84	2324	30.84	2151	30.84	2294	30.84	3345	30.84	2443
30.86	2561	30.86	1954	30.86	2194	30.86	2120	30.86	2156	30.86	2898	30.86	2504
30.88	2283	30.88	1728	30.88	2018	30.88	1925	30.88	2023	30.88	2749	30.88	2375
30.9	2003	30.9	1678	30.9	1838	30.9	1724	30.9	1857	30.9	2453	30.9	2300
30.92	1862	30.92	1472	30.92	1616	30.92	1537	30.92	1668	30.92	2245	30.92	2005
30.94	1772	30.94	1422	30.94	1516	30.94	1509	30.94	1599	30.94	1986	30.94	1877
30.96	1654	30.96	1337	30.96	1350	30.96	1395	30.96	1465	30.96	1864	30.96	1741
30.98	1643	30.98	1283	30.98	1267	30.98	1342	30.98	1350	30.98	1720	30.98	1647
31	1522	31	1314	31	1212	31	1299	31	1273	31	1746	31	1558
31.02	1559	31.02	1170	31.02	1222	31.02	1204	31.02	1238	31.02	1710	31.02	1473
31.04	1602	31.04	1204	31.04	1145	31.04	1218	31.04	1184	31.04	1638	31.04	1472
31.06	1513	31.06	1208	31.06	1153	31.06	1249	31.06	1221	31.06	1461	31.06	1442
31.08	1477	31.08	1253	31.08	1105	31.08	1208	31.08	1199	31.08	1531	31.08	1360
31.1	1543	31.1	1198	31.1	1130	31.1	1202	31.1	1176	31.1	1526	31.1	1320
31.12	1504	31.12	1215	31.12	1115	31.12	1206	31.12	1191	31.12	1560	31.12	1382
31.14	1519	31.14	1221	31.14	1078	31.14	1189	31.14	1132	31.14	1511	31.14	1324
31.16	1512	31.16	1174	31.16	1068	31.16	1190	31.16	1132	31.16	1559	31.16	1382
31.18	1509	31.18	1254	31.18	1145	31.18	1189	31.18	1201	31.18	1562	31.18	1400
31.2	1504	31.2	1259	31.2	1115	31.2	1210	31.2	1206	31.2	1500	31.2	1264
31.22	1506	31.22	1207	31.22	1116	31.22	1261	31.22	1191	31.22	1539	31.22	1331
31.24	1563	31.24	1199	31.24	1093	31.24	1241	31.24	1189	31.24	1503	31.24	1292
31.26	1577	31.26	1177	31.26	1089	31.26	1244	31.26	1194	31.26	1533	31.26	1351
31.28	1510	31.28	1276	31.28	1135	31.28	1223	31.28	1103	31.28	1582	31.28	1298
31.3	1460	31.3	1240	31.3	1078	31.3	1246	31.3	1162	31.3	1529	31.3	1349
31.32	1550	31.32	1335	31.32	1068	31.32	1376	31.32	1115	31.32	1584	31.32	1423
31.34	1567	31.34	1319	31.34	1105	31.34	1309	31.34	1103	31.34	1547	31.34	1342
31.36	1555	31.36	1259	31.36	1100	31.36	1375	31.36	1221	31.36	1539	31.36	1439
31.38	1502	31.38	1347	31.38	1163	31.38	1434	31.38	1282	31.38	1493	31.38	1366
31.4	1582	31.4	1487	31.4	1201	31.4	1488	31.4	1261	31.4	1542	31.4	1451
31.42	1588	31.42	1488	31.42	1190	31.42	1553	31.42	1297	31.42	1504	31.42	1447
31.44	1522	31.44	1577	31.44	1255	31.44	1647	31.44	1418	31.44	1537	31.44	1530
31.46	1546	31.46	1603	31.46	1322	31.46	1765	31.46	1544	31.46	1556	31.46	1573
31.48	1580	31.48	1705	31.48	1416	31.48	1885	31.48	1608	31.48	1521	31.48	1632
31.5	1607	31.5	1779	31.5	1501	31.5	1950	31.5	1748	31.5	1546	31.5	1699
31.52	1578	31.52	1963	31.52	1622	31.52	1951	31.52	1847	31.52	1463	31.52	1717
31.54	1512	31.54	2000	31.54	1856	31.54	2025	31.54	2104	31.54	1580	31.54	1754
31.56	1484	31.56	2014	31.56	2005	31.56	1898	31.56	2280	31.56	1501	31.56	1749
31.58	1429	31.58	1930	31.58	2141	31.58	1753	31.58	2274	31.58	1488	31.58	1604
31.6	1478	31.6	1698	31.6	2178	31.6	1582	31.6	2147	31.6	1509	31.6	1667
31.62	1522	31.62	1613	31.62	2233	31.62	1606	31.62	2059	31.62	1502	31.62	1568
31.64	1531	31.64	1575	31.64	2205	31.64	1541	31.64	1805	31.64	1559	31.64	1537
31.66	1481	31.66	1530	31.66	2193	31.66	1431	31.66	1783	31.66	1498	31.66	1482
31.68	1558	31.68	1327	31.68	1896	31.68	1401	31.68	1667	31.68	1584	31.68	1400
31.7	1484	31.7	1323	31.7	1615	31.7	1316	31.7	1476	31.7	1505	31.7	1421
31.72	1510	31.72	1316	31.72	1566	31.72	1371	31.72	1441	31.72	1569	31.72	1345
31.74	1542	31.74	1356	31.74	1443	31.74	1454	31.74	1365	31.74	1543	31.74	1382
31.76	1512	31.76	1453	31.76	1370	31.76	1422	31.76	1493	31.76	1556	31.76	1479
31.78	1493	31.78	1542	31.78	1436	31.78	1453	31.78	1517	31.78	1527	31.78	1516
31.8	1509	31.8	1476	31.8	1372	31.8	1480	31.8	1577	31.8	1516	31.8	1394
31.82	1539	31.82	1527	31.82	1361	31.82	1456	31.82	1593	31.82	1576	31.82	1489
31.84	1615	31.84	1417	31.84	1412	31.84	1447	31.84	1598	31.84	1567	31.84	1475
31.86	1669	31.86	1346	31.86	1558	31.86	1384	31.86	1547	31.86	1583	31.86	1507
31.88	1612	31.88	1375	31.88	1483	31.88	1410	31.88	1532	31.88	1697	31.88	1477
31.9	1659	31.9	1373	31.9	1376	31.9	1336	31.9	1505	31.9	1643	31.9	1494
31.92	1746	31.92	1412	31.92	1330	31.92	1333	31.92	1403	31.92	1649	31.92	1525
31.94	1860	31.94	1260	31.94	1322	31.94	1342	31.94	1361	31.94	1720	31.94	1500
31.96	1932	31.96	1355	31.96	1293	31.96	1360	31.96	1268	31.96	1805	31.96	1519
31.98	2059	31.98	1445	31.98	1234	31.98	1445	31.98	1273	31.98	1877	31.98	1519
32	2131	32	1396	32	1191	32	1543	32	1242	32	2083	32	1544
32.02	2327	32.02	1463	32.02	1235	32.02	1584	32.02	1224	32.02	2279	32.02	1648
32.04	2331	32.04	1541	32.04	1225	32.04	1699	32.04	1279	32.04	2385	32.04	1730
32.06	2301	32.06	1589	32.06	1234	32.06	1765	32.06	1400	32.06	2454	32.06	1791
32.08	2327	32.08	1713	32.08	1300	32.08	1915	32.08	1535	32.08	2494	32.08	1851
32.1	2342	32.1	1780	32.1	1375	32.1	1981	32.1	1621	32.1	2561	32.1	1934
32.12	2193	32.12	1834	32.12	1512	32.12	1899	32.12	1821	32.12	2506	32.12	2075
32.14	2151	32.14	1900	32.14	1705	32.14	2017	32.14	1984	32.14	2344	32.14	2129
32.16	2095	32.16	1843	32.16	1875	32.16	2008	32.16	2131	32.16	2224	32.16	2234
32.18	2087	32.18	1846	32.18	2054	32.18	1812	32.18	2265	32.18	2069	32.18	2194
32.2	1852	32.2	1760	32.2	2234	32.2	1680	32.2	2403	32.2	1923	32.2	2251
32.22	1742	32.22	1592	32.22	2244	32.22	1583	32.22	2326	32.22	1840	32.22	2070
32.24	1575	32.24	1553	32.24	2295	32.24	1455	32.24	2337	32.24	1760	32.24	2041
32.26	1606	32.26	1398	32.26	2251	32.26	1344	32.26	2052	32.26	1671	32.26	1929
32.28	1499	32.28	1286	32.28	2096	32.28	1219	32.28	2032	32.28	1617	32.28	1777
32.3	1412	32.3	1341	32.3	1948	32.3	1203	32.3	1896	32.3	1502	32.3	1666
32.32	1494	32.32	1270	32.32	1763	32.32	1225	32.32	1616	32.32	1501	32.32	1590
32.34	1448	32.34	1180	32.34	1628	32.34	1165	32.34	1485	32.34	1558	32.34	1469
32.36	1369	32.36	1129	32.36	1500	32.36	1122	32.36	1381	32.36	1531	32.36	1396
32.38	1432	32.38	1114	32.38	1306	32.38	1060	32.38	1238	32.38	1511	32.38	1312
32.4	1478	32.4	1086	32.4	1229	32.4	1116	32.4	1261	32.4	1466	32.4	1277
32.42	1467	32.42	1160	32.42	1108	32.42	1144	32.42	1125	32.42	1518	32.42	1254
32.44	1404	32.44	1147	32.44	1087	32.44	1122	32.44	1196	32.44	1518	32.44	1261
32.46	1367	32.46	1108	32.46	1090	32.46	1108	32.46	1039	32.46	1524	32.46	1297
32.48	1432	32.48	1148	32.48	1026	32.48	1115	32.48	1079	32.48	1475	32.48	1193
32.5	1472	32.5	1123	32.5	969	32.5	1061	32.5	1082	32.5	1409	32.5	1148
32.52	1482	32.52	1116	32.52	1012	32.52	1084	32.52	1076	32.52	1438	32.52	1229
32.54	1406	32.54	1055	32.54	1006	32.54	1070	32.54	1070	32.54	1545	32.54	1302
32.56	1426	32.56	1099	32.56	1040	32.56	1013	32.56	1116	32.56	1472	32.56	1297
32.58	1427	32.58	1074	32.58	965	32.58	1112	32.58	1108	32.58	1490	32.58	1311
32.6	1452	32.6	1083	32.6	1012	32.6	1021	32.6	1120	32.6	1393	32.6	1301
32.62	1365	32.62	1114	32.62	1005	32.62	1097	32.62	1105	32.62	1495	32.62	1295
32.64	1393	32.64	1059	32.64	1004	32.64	1064	32.64	1160	32.64	1437	32.64	1257
32.66	1409	32.66	1043	32.66	1033	32.66	1102	32.66	1105	32.66	1456	32.66	1295
32.68	1340	32.68	1125	32.68	1020	32.68	1032	32.68	1111	32.68	1486	32.68	1274
32.7	1386	32.7	1152	32.7	1005	32.7	1109	32.7	1133	32.7	1395	32.7	1282
32.72	1390	32.72	1158	32.72	1014	32.72	1099	32.72	1123	32.72	1444	32.72	1290
32.74	1406	32.74	1081	32.74	993	32.74	1087	32.74	1077	32.74	1527	32.74	1275
32.76	1359	32.76	1112	32.76	956	32.76	1102	32.76	1165	32.76	1475	32.76	1323
32.78	1464	32.78	1059	32.78	1037	32.78	1080	32.78	1106	32.78	1513	32.78	1337
32.8	1405	32.8	1072	32.8	992	32.8	1086	32.8	1106	32.8	1478	32.8	1311
32.82	1413	32.82	1062	32.82	969	32.82	1137	32.82	1080	32.82	1454	32.82	1244
32.84	1340	32.84	1067	32.84	1018	32.84	1124	32.84	1060	32.84	1456	32.84	1294
32.86	1365	32.86	1063	32.86	1001	32.86	1093	32.86	1091	32.86	1421	32.86	1280
32.88	1383	32.88	1093	32.88	972	32.88	1101	32.88	1074	32.88	1437	32.88	1201
32.9	1431	32.9	1034	32.9	994	32.9	1053	32.9	1132	32.9	1521	32.9	1236
32.92	1394	32.92	1141	32.92	980	32.92	1106	32.92	1065	32.92	1464	32.92	1255
32.94	1318	32.94	1077	32.94	996	32.94	1049	32.94	1067	32.94	1479	32.94	1254
32.96	1327	32.96	1071	32.96	1027	32.96	1064	32.96	1022	32.96	1429	32.96	1309
32.98	1373	32.98	1128	32.98	978	32.98	1125	32.98	1051	32.98	1399	32.98	1280
33	1380	33	1038	33	1026	33	1108	33	1067	33	1519	33	1256
33.02	1396	33.02	1146	33.02	1040	33.02	1159	33.02	1105	33.02	1434	33.02	1196
33.04	1395	33.04	1028	33.04	969	33.04	1126	33.04	1045	33.04	1429	33.04	1256
33.06	1358	33.06	1065	33.06	944	33.06	1082	33.06	1047	33.06	1410	33.06	1231
33.08	1397	33.08	1115	33.08	979	33.08	1084	33.08	1041	33.08	1497	33.08	1242
33.1	1416	33.1	1088	33.1	984	33.1	1099	33.1	1135	33.1	1586	33.1	1304
33.12	1391	33.12	1084	33.12	979	33.12	1065	33.12	1056	33.12	1536	33.12	1296
33.14	1392	33.14	1095	33.14	974	33.14	1133	33.14	1032	33.14	1400	33.14	1185
33.16	1454	33.16	1128	33.16	1035	33.16	1061	33.16	1108	33.16	1489	33.16	1214
33.18	1426	33.18	1045	33.18	967	33.18	1068	33.18	1060	33.18	1446	33.18	1220
33.2	1405	33.2	1029	33.2	945	33.2	1106	33.2	1045	33.2	1520	33.2	1257
33.22	1363	33.22	1034	33.22	960	33.22	1016	33.22	1060	33.22	1501	33.22	1198
33.24	1431	33.24	1065	33.24	980	33.24	1010	33.24	1144	33.24	1536	33.24	1273
33.26	1366	33.26	1025	33.26	1029	33.26	1102	33.26	1035	33.26	1496	33.26	1281
33.28	1342	33.28	1067	33.28	965	33.28	1050	33.28	1059	33.28	1498	33.28	1264
33.3	1406	33.3	1110	33.3	1052	33.3	1080	33.3	1079	33.3	1512	33.3	1235
33.32	1412	33.32	1130	33.32	1011	33.32	1128	33.32	1110	33.32	1492	33.32	1329
33.34	1423	33.34	1115	33.34	987	33.34	1082	33.34	1103	33.34	1473	33.34	1258
33.36	1336	33.36	1113	33.36	1005	33.36	1119	33.36	1086	33.36	1430	33.36	1230
33.38	1371	33.38	1114	33.38	986	33.38	1109	33.38	1042	33.38	1495	33.38	1321
33.4	1407	33.4	1007	33.4	1015	33.4	1046	33.4	1078	33.4	1461	33.4	1238
33.42	1370	33.42	1116	33.42	992	33.42	1079	33.42	1040	33.42	1471	33.42	1223
33.44	1398	33.44	1092	33.44	986	33.44	1099	33.44	1126	33.44	1460	33.44	1226
33.46	1434	33.46	1083	33.46	940	33.46	1053	33.46	1113	33.46	1430	33.46	1289
33.48	1410	33.48	1085	33.48	997	33.48	1063	33.48	1078	33.48	1503	33.48	1252
33.5	1430	33.5	1044	33.5	1028	33.5	1045	33.5	1059	33.5	1482	33.5	1265
33.52	1364	33.52	1158	33.52	925	33.52	1090	33.52	1057	33.52	1471	33.52	1267
33.54	1444	33.54	1073	33.54	1030	33.54	1126	33.54	1102	33.54	1473	33.54	1270
33.56	1371	33.56	1116	33.56	986	33.56	1133	33.56	1080	33.56	1431	33.56	1295
33.58	1395	33.58	1109	33.58	1015	33.58	1155	33.58	1096	33.58	1478	33.58	1291
33.6	1462	33.6	1171	33.6	997	33.6	1151	33.6	1157	33.6	1446	33.6	1324
33.62	1440	33.62	1148	33.62	987	33.62	1266	33.62	1147	33.62	1517	33.62	1240
33.64	1433	33.64	1222	33.64	1062	33.64	1222	33.64	1165	33.64	1441	33.64	1307
33.66	1510	33.66	1185	33.66	1046	33.66	1276	33.66	1178	33.66	1427	33.66	1325
33.68	1446	33.68	1246	33.68	1052	33.68	1315	33.68	1193	33.68	1400	33.68	1376
33.7	1474	33.7	1277	33.7	1165	33.7	1398	33.7	1151	33.7	1473	33.7	1363
33.72	1509	33.72	1296	33.72	1173	33.72	1520	33.72	1230	33.72	1479	33.72	1428
33.74	1454	33.74	1360	33.74	1195	33.74	1576	33.74	1377	33.74	1413	33.74	1494
33.76	1498	33.76	1494	33.76	1242	33.76	1598	33.76	1404	33.76	1471	33.76	1555
33.78	1511	33.78	1513	33.78	1305	33.78	1610	33.78	1515	33.78	1382	33.78	1552
33.8	1433	33.8	1567	33.8	1426	33.8	1593	33.8	1580	33.8	1423	33.8	1561
33.82	1368	33.82	1646	33.82	1513	33.82	1495	33.82	1675	33.82	1435	33.82	1529
33.84	1370	33.84	1485	33.84	1584	33.84	1377	33.84	1770	33.84	1429	33.84	1584
33.86	1411	33.86	1391	33.86	1709	33.86	1334	33.86	1684	33.86	1463	33.86	1473
33.88	1357	33.88	1430	33.88	1637	33.88	1328	33.88	1549	33.88	1486	33.88	1469
33.9	1474	33.9	1348	33.9	1664	33.9	1286	33.9	1518	33.9	1411	33.9	1488
33.92	1427	33.92	1234	33.92	1519	33.92	1171	33.92	1465	33.92	1487	33.92	1386
33.94	1474	33.94	1188	33.94	1491	33.94	1176	33.94	1344	33.94	1454	33.94	1419
33.96	1375	33.96	1082	33.96	1322	33.96	1083	33.96	1286	33.96	1373	33.96	1387
33.98	1383	33.98	1151	33.98	1274	33.98	1156	33.98	1247	33.98	1495	33.98	1373
34	1312	34	1057	34	1155	34	1122	34	1174	34	1409	34	1269
34.02	1385	34.02	1139	34.02	1084	34.02	1090	34.02	1156	34.02	1429	34.02	1256
34.04	1360	34.04	1030	34.04	1085	34.04	1054	34.04	1166	34.04	1406	34.04	1290
34.06	1401	34.06	1116	34.06	1047	34.06	1092	34.06	1102	34.06	1391	34.06	1286
34.08	1358	34.08	1103	34.08	1043	34.08	1065	34.08	1081	34.08	1424	34.08	1270
34.1	1435	34.1	1082	34.1	1017	34.1	1107	34.1	1063	34.1	1458	34.1	1244
34.12	1359	34.12	1052	34.12	959	34.12	1061	34.12	1068	34.12	1487	34.12	1302
34.14	1338	34.14	1040	34.14	1033	34.14	1096	34.14	1137	34.14	1351	34.14	1268
34.16	1423	34.16	1051	34.16	1014	34.16	1076	34.16	1088	34.16	1416	34.16	1241
34.18	1328	34.18	1119	34.18	1032	34.18	1083	34.18	1061	34.18	1432	34.18	1270
34.2	1421	34.2	1093	34.2	1028	34.2	1084	34.2	1047	34.2	1420	34.2	1251
34.22	1382	34.22	1082	34.22	993	34.22	1099	34.22	1012	34.22	1502	34.22	1323
34.24	1406	34.24	1046	34.24	972	34.24	1070	34.24	1070	34.24	1485	34.24	1322
34.26	1416	34.26	1027	34.26	1006	34.26	1128	34.26	1094	34.26	1459	34.26	1283
34.28	1482	34.28	1092	34.28	957	34.28	1067	34.28	1032	34.28	1503	34.28	1287
34.3	1415	34.3	1093	34.3	1021	34.3	1144	34.3	1041	34.3	1444	34.3	1281
34.32	1341	34.32	1116	34.32	985	34.32	1037	34.32	1158	34.32	1421	34.32	1303
34.34	1390	34.34	1069	34.34	1021	34.34	1104	34.34	1059	34.34	1509	34.34	1268
34.36	1497	34.36	1141	34.36	1006	34.36	1036	34.36	1061	34.36	1533	34.36	1303
34.38	1396	34.38	1119	34.38	994	34.38	1171	34.38	1133	34.38	1454	34.38	1326
34.4	1438	34.4	1127	34.4	960	34.4	1109	34.4	1109	34.4	1526	34.4	1361
34.42	1513	34.42	1130	34.42	1016	34.42	1117	34.42	1155	34.42	1509	34.42	1372
34.44	1489	34.44	1083	34.44	1017	34.44	1158	34.44	1056	34.44	1563	34.44	1333
34.46	1447	34.46	1114	34.46	1094	34.46	1168	34.46	1070	34.46	1587	34.46	1362
34.48	1473	34.48	1095	34.48	1043	34.48	1150	34.48	1154	34.48	1520	34.48	1350
34.5	1486	34.5	1167	34.5	1060	34.5	1190	34.5	1151	34.5	1520	34.5	1337
34.52	1483	34.52	1098	34.52	1005	34.52	1150	34.52	1160	34.52	1553	34.52	1377
34.54	1460	34.54	1159	34.54	1057	34.54	1122	34.54	1153	34.54	1546	34.54	1372
34.56	1458	34.56	1102	34.56	1066	34.56	1217	34.56	1206	34.56	1451	34.56	1373
34.58	1468	34.58	1138	34.58	1081	34.58	1149	34.58	1241	34.58	1461	34.58	1395
34.6	1411	34.6	1183	34.6	1105	34.6	1143	34.6	1177	34.6	1525	34.6	1361
34.62	1496	34.62	1137	34.62	1103	34.62	1149	34.62	1193	34.62	1517	34.62	1406
34.64	1510	34.64	1159	34.64	1100	34.64	1138	34.64	1184	34.64	1473	34.64	1357
34.66	1443	34.66	1147	34.66	1088	34.66	1219	34.66	1169	34.66	1407	34.66	1378
34.68	1483	34.68	1176	34.68	1099	34.68	1165	34.68	1281	34.68	1471	34.68	1358
34.7	1465	34.7	1152	34.7	1126	34.7	1115	34.7	1215	34.7	1559	34.7	1399
34.72	1557	34.72	1205	34.72	1109	34.72	1190	34.72	1220	34.72	1526	34.72	1422
34.74	1669	34.74	1238	34.74	1085	34.74	1256	34.74	1250	34.74	1483	34.74	1481
34.76	1678	34.76	1261	34.76	1136	34.76	1311	34.76	1331	34.76	1499	34.76	1515
34.78	1654	34.78	1289	34.78	1119	34.78	1382	34.78	1283	34.78	1470	34.78	1607
34.8	1726	34.8	1433	34.8	1199	34.8	1457	34.8	1382	34.8	1552	34.8	1659
34.82	1707	34.82	1524	34.82	1274	34.82	1597	34.82	1550	34.82	1532	34.82	1746
34.84	1757	34.84	1588	34.84	1333	34.84	1714	34.84	1633	34.84	1582	34.84	1992
34.86	1847	34.86	1728	34.86	1494	34.86	1780	34.86	1748	34.86	1608	34.86	2070
34.88	1882	34.88	1832	34.88	1697	34.88	2047	34.88	1962	34.88	1703	34.88	2057
34.9	1986	34.9	1967	34.9	1864	34.9	2164	34.9	2017	34.9	1746	34.9	2209
34.92	1977	34.92	1912	34.92	1999	34.92	2089	34.92	2107	34.92	1872	34.92	2231
34.94	2142	34.94	1902	34.94	2089	34.94	2093	34.94	2175	34.94	1969	34.94	2271
34.96	2346	34.96	1863	34.96	2237	34.96	2100	34.96	2310	34.96	2305	34.96	2300
34.98	2534	34.98	1782	34.98	2147	34.98	2083	34.98	2204	34.98	2531	34.98	2144
35	2760	35	1765	35	2154	35	2021	35	2175	35	2888	35	2266
35.02	3125	35.02	1731	35.02	2031	35.02	2023	35.02	1976	35.02	3216	35.02	2145
35.04	3202	35.04	1677	35.04	1824	35.04	1936	35.04	2006	35.04	3549	35.04	2156
35.06	3291	35.06	1676	35.06	1824	35.06	1906	35.06	1839	35.06	3712	35.06	2165
35.08	3196	35.08	1698	35.08	1678	35.08	1913	35.08	1847	35.08	3644	35.08	2279
35.1	3095	35.1	1832	35.1	1593	35.1	1975	35.1	1852	35.1	3591	35.1	2423
35.12	3016	35.12	1871	35.12	1596	35.12	1939	35.12	1946	35.12	3397	35.12	2480
35.14	3072	35.14	1900	35.14	1595	35.14	2048	35.14	1800	35.14	3377	35.14	2526
35.16	3110	35.16	2074	35.16	1627	35.16	2125	35.16	1998	35.16	3363	35.16	2415
35.18	3079	35.18	2126	35.18	1775	35.18	2143	35.18	2084	35.18	3360	35.18	2538
35.2	2929	35.2	2128	35.2	1913	35.2	2208	35.2	2110	35.2	3272	35.2	2671
35.22	3015	35.22	2131	35.22	1996	35.22	2292	35.22	2164	35.22	3197	35.22	2601
35.24	3028	35.24	2156	35.24	2102	35.24	2373	35.24	2269	35.24	3199	35.24	2666
35.26	3020	35.26	2170	35.26	2288	35.26	2415	35.26	2417	35.26	3181	35.26	2789
35.28	3036	35.28	2149	35.28	2344	35.28	2406	35.28	2369	35.28	3200	35.28	2865
35.3	2940	35.3	2160	35.3	2358	35.3	2384	35.3	2428	35.3	3133	35.3	2781
35.32	3001	35.32	2200	35.32	2355	35.32	2437	35.32	2363	35.32	3084	35.32	2797
35.34	3063	35.34	2185	35.34	2337	35.34	2453	35.34	2467	35.34	3035	35.34	2951
35.36	3057	35.36	2140	35.36	2379	35.36	2521	35.36	2460	35.36	3080	35.36	2901
35.38	3055	35.38	2274	35.38	2282	35.38	2549	35.38	2424	35.38	3009	35.38	2945
35.4	3176	35.4	2260	35.4	2252	35.4	2669	35.4	2499	35.4	3056	35.4	2910
35.42	3110	35.42	2453	35.42	2207	35.42	2813	35.42	2417	35.42	3255	35.42	2987
35.44	3141	35.44	2559	35.44	2215	35.44	2909	35.44	2652	35.44	3193	35.44	3124
35.46	3145	35.46	2768	35.46	2334	35.46	3131	35.46	2641	35.46	3209	35.46	3085
35.48	3025	35.48	3076	35.48	2506	35.48	3420	35.48	2827	35.48	3167	35.48	3153
35.5	2974	35.5	3181	35.5	2730	35.5	3603	35.5	2943	35.5	2972	35.5	3227
35.52	2947	35.52	3339	35.52	2960	35.52	3810	35.52	3278	35.52	2842	35.52	3326
35.54	2857	35.54	3478	35.54	3346	35.54	3818	35.54	3534	35.54	2717	35.54	3422
35.56	2742	35.56	3494	35.56	3714	35.56	3909	35.56	3836	35.56	2590	35.56	3588
35.58	2647	35.58	3519	35.58	3962	35.58	3858	35.58	4114	35.58	2473	35.58	3687
35.6	2445	35.6	3554	35.6	4227	35.6	3937	35.6	4411	35.6	2381	35.6	3606
35.62	2502	35.62	3492	35.62	4361	35.62	3930	35.62	4464	35.62	2253	35.62	3596
35.64	2515	35.64	3354	35.64	4426	35.64	3655	35.64	4480	35.64	2201	35.64	3563
35.66	2633	35.66	3290	35.66	4451	35.66	3439	35.66	4554	35.66	2349	35.66	3370
35.68	2589	35.68	3157	35.68	4503	35.68	3176	35.68	4443	35.68	2453	35.68	3181
35.7	2673	35.7	3141	35.7	4392	35.7	3026	35.7	4113	35.7	2594	35.7	3148
35.72	2713	35.72	2805	35.72	4217	35.72	2806	35.72	3699	35.72	2700	35.72	2915
35.74	2741	35.74	2652	35.74	3937	35.74	2582	35.74	3156	35.74	2826	35.74	2871
35.76	2828	35.76	2672	35.76	3723	35.76	2580	35.76	2985	35.76	2982	35.76	2620
35.78	2803	35.78	2549	35.78	3287	35.78	2542	35.78	2781	35.78	3065	35.78	2525
35.8	2775	35.8	2466	35.8	2929	35.8	2475	35.8	2554	35.8	3107	35.8	2559
35.82	2758	35.82	2343	35.82	2897	35.82	2440	35.82	2446	35.82	2957	35.82	2648
35.84	2467	35.84	2165	35.84	2866	35.84	2285	35.84	2405	35.84	3013	35.84	2724
35.86	2466	35.86	2066	35.86	2765	35.86	2205	35.86	2312	35.86	2743	35.86	2662
35.88	2329	35.88	2009	35.88	2558	35.88	2061	35.88	2160	35.88	2744	35.88	2639
35.9	2290	35.9	1909	35.9	2333	35.9	1943	35.9	2062	35.9	2596	35.9	2619
35.92	2195	35.92	1793	35.92	2113	35.92	1955	35.92	1888	35.92	2448	35.92	2573
35.94	2142	35.94	1666	35.94	1943	35.94	1795	35.94	1848	35.94	2304	35.94	2488
35.96	2036	35.96	1659	35.96	1932	35.96	1605	35.96	1857	35.96	2223	35.96	2363
35.98	2028	35.98	1556	35.98	1754	35.98	1601	35.98	1624	35.98	2139	35.98	2279
36	2045	36	1479	36	1657	36	1715	36	1539	36	2175	36	2102
36.02	2019	36.02	1429	36.02	1407	36.02	1610	36.02	1439	36.02	2050	36.02	2091
36.04	1957	36.04	1466	36.04	1348	36.04	1589	36.04	1375	36.04	2064	36.04	1905
36.06	1942	36.06	1417	36.06	1301	36.06	1604	36.06	1278	36.06	1960	36.06	1821
36.08	2001	36.08	1477	36.08	1211	36.08	1539	36.08	1292	36.08	1934	36.08	1763
36.1	1896	36.1	1468	36.1	1252	36.1	1626	36.1	1273	36.1	1979	36.1	1694
36.12	1886	36.12	1445	36.12	1151	36.12	1570	36.12	1257	36.12	1924	36.12	1665
36.14	2074	36.14	1441	36.14	1175	36.14	1503	36.14	1265	36.14	1991	36.14	1631
36.16	2179	36.16	1469	36.16	1113	36.16	1629	36.16	1231	36.16	2096	36.16	1674
36.18	2286	36.18	1523	36.18	1087	36.18	1614	36.18	1259	36.18	2192	36.18	1658
36.2	2417	36.2	1485	36.2	1143	36.2	1691	36.2	1280	36.2	2295	36.2	1660
36.22	2607	36.22	1554	36.22	1199	36.22	1697	36.22	1302	36.22	2434	36.22	1818
36.24	2646	36.24	1618	36.24	1179	36.24	1860	36.24	1399	36.24	2685	36.24	1789
36.26	2694	36.26	1698	36.26	1230	36.26	1954	36.26	1493	36.26	2891	36.26	1905
36.28	2787	36.28	1792	36.28	1275	36.28	1971	36.28	1516	36.28	2956	36.28	1992
36.3	2624	36.3	1814	36.3	1386	36.3	2083	36.3	1678	36.3	2843	36.3	2146
36.32	2466	36.32	2018	36.32	1450	36.32	2148	36.32	1850	36.32	2808	36.32	2288
36.34	2385	36.34	1960	36.34	1664	36.34	2215	36.34	2023	36.34	2525	36.34	2342
36.36	2321	36.36	2017	36.36	1870	36.36	2150	36.36	2302	36.36	2519	36.36	2461
36.38	2214	36.38	2081	36.38	1986	36.38	2093	36.38	2459	36.38	2408	36.38	2531
36.4	1981	36.4	1929	36.4	2260	36.4	1920	36.4	2590	36.4	2065	36.4	2425
36.42	1720	36.42	1832	36.42	2480	36.42	1764	36.42	2596	36.42	1953	36.42	2494
36.44	1596	36.44	1744	36.44	2447	36.44	1621	36.44	2484	36.44	1847	36.44	2341
36.46	1687	36.46	1716	36.46	2381	36.46	1596	36.46	2469	36.46	1640	36.46	2244
36.48	1573	36.48	1573	36.48	2403	36.48	1496	36.48	2316	36.48	1575	36.48	2016
36.5	1517	36.5	1459	36.5	2327	36.5	1363	36.5	2110	36.5	1523	36.5	1975
36.52	1462	36.52	1392	36.52	2248	36.52	1352	36.52	1952	36.52	1477	36.52	1820
36.54	1465	36.54	1313	36.54	1989	36.54	1317	36.54	1746	36.54	1456	36.54	1744
36.56	1404	36.56	1277	36.56	1853	36.56	1294	36.56	1604	36.56	1436	36.56	1532
36.58	1319	36.58	1257	36.58	1702	36.58	1283	36.58	1520	36.58	1441	36.58	1485
36.6	1317	36.6	1216	36.6	1516	36.6	1237	36.6	1405	36.6	1412	36.6	1467
36.62	1434	36.62	1238	36.62	1467	36.62	1241	36.62	1330	36.62	1407	36.62	1385
36.64	1471	36.64	1234	36.64	1348	36.64	1297	36.64	1321	36.64	1415	36.64	1334
36.66	1395	36.66	1177	36.66	1315	36.66	1252	36.66	1215	36.66	1352	36.66	1420
36.68	1393	36.68	1228	36.68	1356	36.68	1185	36.68	1309	36.68	1456	36.68	1416
36.7	1349	36.7	1123	36.7	1247	36.7	1191	36.7	1289	36.7	1398	36.7	1423
36.72	1403	36.72	1150	36.72	1134	36.72	1202	36.72	1265	36.72	1414	36.72	1429
36.74	1296	36.74	1237	36.74	1224	36.74	1182	36.74	1274	36.74	1395	36.74	1423
36.76	1427	36.76	1190	36.76	1168	36.76	1203	36.76	1215	36.76	1351	36.76	1329
36.78	1442	36.78	1212	36.78	1191	36.78	1181	36.78	1221	36.78	1467	36.78	1379
36.8	1403	36.8	1230	36.8	1179	36.8	1191	36.8	1181	36.8	1376	36.8	1379
36.82	1296	36.82	1165	36.82	1185	36.82	1168	36.82	1228	36.82	1380	36.82	1345
36.84	1303	36.84	1102	36.84	1177	36.84	1205	36.84	1226	36.84	1314	36.84	1364
36.86	1325	36.86	1095	36.86	1182	36.86	1166	36.86	1220	36.86	1301	36.86	1318
36.88	1384	36.88	1114	36.88	1212	36.88	1094	36.88	1208	36.88	1377	36.88	1275
36.9	1295	36.9	1132	36.9	1146	36.9	1146	36.9	1148	36.9	1366	36.9	1261
36.92	1420	36.92	1176	36.92	1078	36.92	1132	36.92	1163	36.92	1405	36.92	1289
36.94	1360	36.94	1083	36.94	1070	36.94	1087	36.94	1189	36.94	1434	36.94	1284
36.96	1375	36.96	1025	36.96	1096	36.96	1075	36.96	1109	36.96	1365	36.96	1229
36.98	1359	36.98	1002	36.98	1092	36.98	1075	36.98	1039	36.98	1315	36.98	1257
37	1274	37	1037	37	1018	37	1058	37	1124	37	1362	37	1232
37.02	1296	37.02	1048	37.02	976	37.02	1114	37.02	1149	37.02	1335	37.02	1264
37.04	1308	37.04	1056	37.04	1043	37.04	1112	37.04	1012	37.04	1406	37.04	1295
37.06	1369	37.06	1028	37.06	975	37.06	1065	37.06	1024	37.06	1361	37.06	1254
37.08	1311	37.08	1099	37.08	1028	37.08	1181	37.08	1076	37.08	1361	37.08	1276
37.1	1324	37.1	1083	37.1	1007	37.1	1162	37.1	1143	37.1	1329	37.1	1308
37.12	1275	37.12	1169	37.12	1019	37.12	1267	37.12	1097	37.12	1394	37.12	1284
37.14	1384	37.14	1205	37.14	1032	37.14	1224	37.14	1171	37.14	1384	37.14	1341
37.16	1395	37.16	1209	37.16	1063	37.16	1251	37.16	1159	37.16	1318	37.16	1278
37.18	1299	37.18	1264	37.18	1112	37.18	1319	37.18	1155	37.18	1296	37.18	1342
37.2	1389	37.2	1298	37.2	1123	37.2	1324	37.2	1267	37.2	1343	37.2	1369
37.22	1321	37.22	1264	37.22	1181	37.22	1284	37.22	1369	37.22	1364	37.22	1392
37.24	1307	37.24	1296	37.24	1249	37.24	1278	37.24	1381	37.24	1346	37.24	1401
37.26	1317	37.26	1192	37.26	1332	37.26	1327	37.26	1374	37.26	1339	37.26	1400
37.28	1286	37.28	1161	37.28	1431	37.28	1219	37.28	1324	37.28	1328	37.28	1419
37.3	1374	37.3	1180	37.3	1387	37.3	1202	37.3	1320	37.3	1360	37.3	1390
37.32	1375	37.32	1209	37.32	1259	37.32	1168	37.32	1256	37.32	1300	37.32	1332
37.34	1330	37.34	1114	37.34	1246	37.34	1173	37.34	1287	37.34	1338	37.34	1292
37.36	1285	37.36	1129	37.36	1266	37.36	1182	37.36	1194	37.36	1366	37.36	1233
37.38	1334	37.38	1105	37.38	1191	37.38	1114	37.38	1176	37.38	1343	37.38	1306
37.4	1315	37.4	1068	37.4	1162	37.4	1129	37.4	1139	37.4	1353	37.4	1271
37.42	1370	37.42	1063	37.42	1101	37.42	1101	37.42	1096	37.42	1411	37.42	1301
37.44	1263	37.44	1061	37.44	984	37.44	1027	37.44	1134	37.44	1401	37.44	1287
37.46	1316	37.46	1051	37.46	977	37.46	1120	37.46	1062	37.46	1316	37.46	1247
37.48	1316	37.48	1079	37.48	974	37.48	1071	37.48	1093	37.48	1415	37.48	1255
37.5	1341	37.5	1109	37.5	989	37.5	1112	37.5	1065	37.5	1341	37.5	1233
37.52	1331	37.52	1093	37.52	1037	37.52	1076	37.52	1005	37.52	1371	37.52	1228
37.54	1364	37.54	1063	37.54	947	37.54	1140	37.54	1061	37.54	1395	37.54	1254
37.56	1359	37.56	1113	37.56	1009	37.56	1107	37.56	1149	37.56	1457	37.56	1250
37.58	1444	37.58	1119	37.58	1016	37.58	1134	37.58	1064	37.58	1340	37.58	1285
37.6	1345	37.6	1083	37.6	1075	37.6	1106	37.6	1093	37.6	1399	37.6	1314
37.62	1334	37.62	1125	37.62	1070	37.62	1160	37.62	1142	37.62	1369	37.62	1295
37.64	1347	37.64	1059	37.64	1040	37.64	1217	37.64	1070	37.64	1351	37.64	1309
37.66	1407	37.66	1091	37.66	1064	37.66	1232	37.66	1079	37.66	1403	37.66	1320
37.68	1422	37.68	1150	37.68	1019	37.68	1224	37.68	1124	37.68	1405	37.68	1350
37.7	1316	37.7	1128	37.7	1095	37.7	1228	37.7	1121	37.7	1468	37.7	1379
37.72	1315	37.72	1137	37.72	1096	37.72	1148	37.72	1085	37.72	1464	37.72	1308
37.74	1394	37.74	1224	37.74	1120	37.74	1145	37.74	1233	37.74	1469	37.74	1319
37.76	1375	37.76	1163	37.76	1156	37.76	1218	37.76	1234	37.76	1434	37.76	1307
37.78	1341	37.78	1145	37.78	1102	37.78	1262	37.78	1198	37.78	1366	37.78	1368
37.8	1316	37.8	1127	37.8	1106	37.8	1233	37.8	1184	37.8	1348	37.8	1326
37.82	1428	37.82	1252	37.82	1094	37.82	1199	37.82	1165	37.82	1379	37.82	1305
37.84	1374	37.84	1142	37.84	1142	37.84	1237	37.84	1164	37.84	1419	37.84	1311
37.86	1435	37.86	1138	37.86	1184	37.86	1167	37.86	1208	37.86	1391	37.86	1359
37.88	1383	37.88	1179	37.88	1162	37.88	1175	37.88	1253	37.88	1393	37.88	1369
37.9	1432	37.9	1187	37.9	1196	37.9	1212	37.9	1261	37.9	1403	37.9	1357
37.92	1469	37.92	1206	37.92	1229	37.92	1152	37.92	1215	37.92	1418	37.92	1375
37.94	1434	37.94	1177	37.94	1147	37.94	1265	37.94	1288	37.94	1467	37.94	1322
37.96	1484	37.96	1232	37.96	1223	37.96	1248	37.96	1306	37.96	1432	37.96	1379
37.98	1444	37.98	1173	37.98	1217	37.98	1162	37.98	1285	37.98	1456	37.98	1404
38	1396	38	1186	38	1245	38	1205	38	1246	38	1468	38	1404
38.02	1427	38.02	1211	38.02	1236	38.02	1188	38.02	1214	38.02	1511	38.02	1386
38.04	1459	38.04	1139	38.04	1257	38.04	1213	38.04	1231	38.04	1490	38.04	1310
38.06	1424	38.06	1125	38.06	1191	38.06	1208	38.06	1274	38.06	1471	38.06	1337
38.08	1364	38.08	1138	38.08	1213	38.08	1173	38.08	1226	38.08	1486	38.08	1410
38.1	1432	38.1	1147	38.1	1224	38.1	1154	38.1	1212	38.1	1386	38.1	1350
38.12	1461	38.12	1172	38.12	1207	38.12	1156	38.12	1234	38.12	1373	38.12	1354
38.14	1435	38.14	1097	38.14	1221	38.14	1132	38.14	1260	38.14	1411	38.14	1383
38.16	1419	38.16	1131	38.16	1169	38.16	1115	38.16	1236	38.16	1440	38.16	1355
38.18	1387	38.18	1121	38.18	1227	38.18	1134	38.18	1196	38.18	1389	38.18	1451
38.2	1380	38.2	1166	38.2	1201	38.2	1199	38.2	1290	38.2	1376	38.2	1353
38.22	1413	38.22	1166	38.22	1251	38.22	1114	38.22	1262	38.22	1341	38.22	1405
38.24	1308	38.24	1180	38.24	1185	38.24	1150	38.24	1277	38.24	1328	38.24	1343
38.26	1324	38.26	1155	38.26	1144	38.26	1137	38.26	1304	38.26	1354	38.26	1333
38.28	1268	38.28	1180	38.28	1171	38.28	1107	38.28	1305	38.28	1313	38.28	1236
38.3	1311	38.3	1114	38.3	1238	38.3	1118	38.3	1239	38.3	1308	38.3	1241
38.32	1318	38.32	1094	38.32	1204	38.32	1088	38.32	1315	38.32	1318	38.32	1233
38.34	1191	38.34	1057	38.34	1171	38.34	1110	38.34	1209	38.34	1334	38.34	1263
38.36	1314	38.36	1039	38.36	1118	38.36	1014	38.36	1201	38.36	1340	38.36	1270
38.38	1314	38.38	1114	38.38	1108	38.38	1062	38.38	1161	38.38	1287	38.38	1252
38.4	1387	38.4	1108	38.4	1125	38.4	1014	38.4	1124	38.4	1286	38.4	1195
38.42	1233	38.42	1016	38.42	1078	38.42	1017	38.42	1122	38.42	1338	38.42	1227
38.44	1308	38.44	996	38.44	1120	38.44	1046	38.44	1072	38.44	1402	38.44	1207
38.46	1270	38.46	1023	38.46	1091	38.46	1038	38.46	1051	38.46	1391	38.46	1266
38.48	1243	38.48	954	38.48	992	38.48	1006	38.48	1052	38.48	1413	38.48	1197
38.5	1347	38.5	998	38.5	1019	38.5	1032	38.5	1083	38.5	1337	38.5	1290
38.52	1314	38.52	978	38.52	984	38.52	1031	38.52	1065	38.52	1427	38.52	1273
38.54	1371	38.54	995	38.54	942	38.54	1043	38.54	1043	38.54	1390	38.54	1272
38.56	1343	38.56	1018	38.56	990	38.56	1057	38.56	1022	38.56	1427	38.56	1304
38.58	1341	38.58	1011	38.58	1030	38.58	1067	38.58	1003	38.58	1514	38.58	1222
38.6	1393	38.6	1027	38.6	978	38.6	1039	38.6	1076	38.6	1494	38.6	1282
38.62	1349	38.62	990	38.62	1026	38.62	1127	38.62	1064	38.62	1529	38.62	1192
38.64	1400	38.64	1088	38.64	974	38.64	1086	38.64	1050	38.64	1385	38.64	1278
38.66	1400	38.66	1092	38.66	983	38.66	1116	38.66	1051	38.66	1476	38.66	1286
38.68	1396	38.68	1054	38.68	989	38.68	1145	38.68	1124	38.68	1448	38.68	1263
38.7	1413	38.7	1108	38.7	1046	38.7	1134	38.7	1122	38.7	1444	38.7	1258
38.72	1354	38.72	1061	38.72	1031	38.72	1127	38.72	1109	38.72	1478	38.72	1284
38.74	1428	38.74	1135	38.74	1013	38.74	1132	38.74	1227	38.74	1390	38.74	1297
38.76	1389	38.76	1087	38.76	1099	38.76	1113	38.76	1207	38.76	1402	38.76	1298
38.78	1387	38.78	1093	38.78	1144	38.78	1144	38.78	1248	38.78	1419	38.78	1302
38.8	1227	38.8	1114	38.8	1170	38.8	1107	38.8	1225	38.8	1414	38.8	1311
38.82	1283	38.82	1116	38.82	1131	38.82	1130	38.82	1303	38.82	1346	38.82	1357
38.84	1361	38.84	1145	38.84	1167	38.84	1098	38.84	1241	38.84	1329	38.84	1327
38.86	1314	38.86	1124	38.86	1200	38.86	1109	38.86	1215	38.86	1375	38.86	1262
38.88	1324	38.88	1100	38.88	1179	38.88	1122	38.88	1190	38.88	1275	38.88	1326
38.9	1250	38.9	1185	38.9	1250	38.9	1098	38.9	1196	38.9	1349	38.9	1288
38.92	1298	38.92	1143	38.92	1270	38.92	1139	38.92	1191	38.92	1317	38.92	1295
38.94	1274	38.94	1206	38.94	1204	38.94	1169	38.94	1198	38.94	1318	38.94	1362
38.96	1349	38.96	1165	38.96	1227	38.96	1180	38.96	1203	38.96	1377	38.96	1292
38.98	1365	38.98	1171	38.98	1241	38.98	1229	38.98	1296	38.98	1364	38.98	1294
39	1294	39	1171	39	1254	39	1240	39	1333	39	1315	39	1283
39.02	1455	39.02	1244	39.02	1270	39.02	1270	39.02	1314	39.02	1327	39.02	1377
39.04	1361	39.04	1262	39.04	1304	39.04	1263	39.04	1315	39.04	1382	39.04	1299
39.06	1401	39.06	1231	39.06	1222	39.06	1290	39.06	1281	39.06	1346	39.06	1350
39.08	1462	39.08	1271	39.08	1283	39.08	1332	39.08	1375	39.08	1344	39.08	1359
39.1	1482	39.1	1235	39.1	1281	39.1	1365	39.1	1378	39.1	1379	39.1	1452
39.12	1514	39.12	1240	39.12	1342	39.12	1341	39.12	1366	39.12	1470	39.12	1481
39.14	1615	39.14	1250	39.14	1293	39.14	1283	39.14	1405	39.14	1494	39.14	1470
39.16	1558	39.16	1227	39.16	1328	39.16	1286	39.16	1295	39.16	1603	39.16	1474
39.18	1563	39.18	1150	39.18	1310	39.18	1252	39.18	1388	39.18	1552	39.18	1464
39.2	1592	39.2	1163	39.2	1194	39.2	1228	39.2	1264	39.2	1675	39.2	1340
39.22	1650	39.22	1122	39.22	1264	39.22	1236	39.22	1250	39.22	1756	39.22	1433
39.24	1652	39.24	1101	39.24	1162	39.24	1260	39.24	1281	39.24	1696	39.24	1460
39.26	1670	39.26	1147	39.26	1226	39.26	1217	39.26	1203	39.26	1777	39.26	1449
39.28	1677	39.28	1120	39.28	1126	39.28	1237	39.28	1211	39.28	1762	39.28	1395
39.3	1747	39.3	1126	39.3	1112	39.3	1225	39.3	1115	39.3	1810	39.3	1499
39.32	1775	39.32	1182	39.32	1023	39.32	1291	39.32	1132	39.32	1913	39.32	1525
39.34	1779	39.34	1204	39.34	1132	39.34	1328	39.34	1126	39.34	1802	39.34	1537
39.36	1827	39.36	1209	39.36	1073	39.36	1349	39.36	1162	39.36	1849	39.36	1529
39.38	1859	39.38	1284	39.38	1083	39.38	1421	39.38	1282	39.38	1951	39.38	1692
39.4	1869	39.4	1406	39.4	1144	39.4	1472	39.4	1275	39.4	1956	39.4	1616
39.42	1880	39.42	1434	39.42	1192	39.42	1496	39.42	1373	39.42	2044	39.42	1662
39.44	1862	39.44	1476	39.44	1197	39.44	1622	39.44	1423	39.44	1879	39.44	1710
39.46	1815	39.46	1520	39.46	1268	39.46	1635	39.46	1545	39.46	1992	39.46	1735
39.48	1736	39.48	1648	39.48	1417	39.48	1552	39.48	1647	39.48	1894	39.48	1701
39.5	1744	39.5	1720	39.5	1533	39.5	1587	39.5	1746	39.5	1769	39.5	1759
39.52	1737	39.52	1507	39.52	1580	39.52	1596	39.52	1640	39.52	1792	39.52	1839
39.54	1662	39.54	1473	39.54	1617	39.54	1435	39.54	1654	39.54	1772	39.54	1828
39.56	1716	39.56	1474	39.56	1672	39.56	1489	39.56	1718	39.56	1647	39.56	1777
39.58	1547	39.58	1479	39.58	1682	39.58	1526	39.58	1694	39.58	1622	39.58	1790
39.6	1627	39.6	1417	39.6	1720	39.6	1442	39.6	1672	39.6	1676	39.6	1714
39.62	1586	39.62	1422	39.62	1558	39.62	1368	39.62	1548	39.62	1579	39.62	1622
39.64	1611	39.64	1343	39.64	1546	39.64	1393	39.64	1525	39.64	1671	39.64	1582
39.66	1616	39.66	1329	39.66	1498	39.66	1403	39.66	1508	39.66	1661	39.66	1574
39.68	1643	39.68	1309	39.68	1507	39.68	1330	39.68	1488	39.68	1663	39.68	1573
39.7	1611	39.7	1396	39.7	1373	39.7	1406	39.7	1428	39.7	1747	39.7	1581
39.72	1568	39.72	1355	39.72	1403	39.72	1495	39.72	1425	39.72	1750	39.72	1551
39.74	1687	39.74	1399	39.74	1323	39.74	1466	39.74	1404	39.74	1701	39.74	1455
39.76	1571	39.76	1478	39.76	1290	39.76	1473	39.76	1466	39.76	1634	39.76	1499
39.78	1552	39.78	1417	39.78	1368	39.78	1390	39.78	1525	39.78	1675	39.78	1549
39.8	1510	39.8	1363	39.8	1376	39.8	1386	39.8	1503	39.8	1640	39.8	1547
39.82	1535	39.82	1371	39.82	1461	39.82	1327	39.82	1505	39.82	1608	39.82	1529
39.84	1489	39.84	1345	39.84	1454	39.84	1332	39.84	1462	39.84	1632	39.84	1551
39.86	1491	39.86	1310	39.86	1498	39.86	1332	39.86	1552	39.86	1600	39.86	1541
39.88	1504	39.88	1249	39.88	1441	39.88	1270	39.88	1464	39.88	1555	39.88	1585
39.9	1473	39.9	1236	39.9	1476	39.9	1230	39.9	1420	39.9	1462	39.9	1539
39.92	1365	39.92	1220	39.92	1495	39.92	1189	39.92	1534	39.92	1433	39.92	1474
39.94	1347	39.94	1197	39.94	1416	39.94	1186	39.94	1387	39.94	1382	39.94	1448
39.96	1392	39.96	1147	39.96	1419	39.96	1118	39.96	1313	39.96	1369	39.96	1472
39.98	1274	39.98	1160	39.98	1353	39.98	1112	39.98	1347	39.98	1346	39.98	1369
40	1411	40	1091	40	1244	40	1095	40	1406	40	1452	40	1381
40.02	1284	40.02	1063	40.02	1257	40.02	1099	40.02	1334	40.02	1464	40.02	1352
40.04	1324	40.04	1030	40.04	1263	40.04	1090	40.04	1248	40.04	1344	40.04	1362
40.06	1325	40.06	1026	40.06	1169	40.06	1029	40.06	1217	40.06	1304	40.06	1334
40.08	1276	40.08	1042	40.08	1187	40.08	1081	40.08	1175	40.08	1355	40.08	1288
40.1	1291	40.1	1028	40.1	1112	40.1	1106	40.1	1176	40.1	1317	40.1	1200
40.12	1269	40.12	1037	40.12	1062	40.12	1032	40.12	1195	40.12	1321	40.12	1188
40.14	1332	40.14	990	40.14	1047	40.14	1024	40.14	1141	40.14	1357	40.14	1310
40.16	1269	40.16	1080	40.16	1068	40.16	1094	40.16	1172	40.16	1316	40.16	1283
40.18	1280	40.18	1058	40.18	1004	40.18	1042	40.18	1169	40.18	1367	40.18	1240
40.2	1281	40.2	992	40.2	1028	40.2	1043	40.2	1105	40.2	1363	40.2	1258
40.22	1303	40.22	977	40.22	1053	40.22	1006	40.22	1088	40.22	1319	40.22	1216
40.24	1301	40.24	1061	40.24	987	40.24	1005	40.24	1105	40.24	1334	40.24	1236
40.26	1342	40.26	1092	40.26	1032	40.26	1027	40.26	1117	40.26	1247	40.26	1246
40.28	1306	40.28	1038	40.28	1070	40.28	999	40.28	1129	40.28	1336	40.28	1263
40.3	1262	40.3	1036	40.3	1080	40.3	1063	40.3	1095	40.3	1341	40.3	1307
40.32	1320	40.32	1085	40.32	1077	40.32	1093	40.32	1195	40.32	1420	40.32	1305
40.34	1328	40.34	1142	40.34	1143	40.34	1175	40.34	1167	40.34	1431	40.34	1287
40.36	1399	40.36	1176	40.36	1161	40.36	1142	40.36	1128	40.36	1378	40.36	1223
40.38	1375	40.38	1230	40.38	1189	40.38	1163	40.38	1183	40.38	1381	40.38	1276
40.4	1420	40.4	1209	40.4	1199	40.4	1296	40.4	1208	40.4	1445	40.4	1332
40.42	1437	40.42	1257	40.42	1290	40.42	1308	40.42	1252	40.42	1403	40.42	1394
40.44	1410	40.44	1306	40.44	1311	40.44	1355	40.44	1326	40.44	1523	40.44	1437
40.46	1510	40.46	1294	40.46	1388	40.46	1412	40.46	1394	40.46	1563	40.46	1368
40.48	1547	40.48	1218	40.48	1358	40.48	1337	40.48	1331	40.48	1553	40.48	1469
40.5	1600	40.5	1239	40.5	1390	40.5	1322	40.5	1467	40.5	1680	40.5	1454
40.52	1594	40.52	1306	40.52	1398	40.52	1432	40.52	1403	40.52	1661	40.52	1484
40.54	1717	40.54	1276	40.54	1363	40.54	1412	40.54	1486	40.54	1735	40.54	1501
40.56	1647	40.56	1262	40.56	1396	40.56	1377	40.56	1478	40.56	1695	40.56	1486
40.58	1612	40.58	1197	40.58	1445	40.58	1400	40.58	1454	40.58	1666	40.58	1475
40.6	1577	40.6	1275	40.6	1311	40.6	1353	40.6	1431	40.6	1709	40.6	1470
40.62	1547	40.62	1214	40.62	1451	40.62	1270	40.62	1387	40.62	1635	40.62	1516
40.64	1540	40.64	1225	40.64	1311	40.64	1235	40.64	1419	40.64	1625	40.64	1522
40.66	1568	40.66	1263	40.66	1248	40.66	1299	40.66	1328	40.66	1631	40.66	1479
40.68	1552	40.68	1238	40.68	1300	40.68	1193	40.68	1306	40.68	1664	40.68	1462
40.7	1591	40.7	1159	40.7	1212	40.7	1300	40.7	1314	40.7	1674	40.7	1498
40.72	1592	40.72	1186	40.72	1256	40.72	1335	40.72	1283	40.72	1578	40.72	1577
40.74	1554	40.74	1201	40.74	1287	40.74	1286	40.74	1248	40.74	1652	40.74	1568
40.76	1538	40.76	1191	40.76	1259	40.76	1240	40.76	1250	40.76	1597	40.76	1431
40.78	1600	40.78	1143	40.78	1244	40.78	1297	40.78	1273	40.78	1529	40.78	1462
40.8	1541	40.8	1181	40.8	1252	40.8	1269	40.8	1232	40.8	1626	40.8	1540
40.82	1584	40.82	1179	40.82	1198	40.82	1283	40.82	1158	40.82	1640	40.82	1512
40.84	1681	40.84	1209	40.84	1194	40.84	1321	40.84	1229	40.84	1712	40.84	1466
40.86	1634	40.86	1194	40.86	1161	40.86	1274	40.86	1270	40.86	1740	40.86	1487
40.88	1586	40.88	1181	40.88	1027	40.88	1265	40.88	1281	40.88	1740	40.88	1442
40.9	1645	40.9	1130	40.9	1074	40.9	1217	40.9	1308	40.9	1668	40.9	1475
40.92	1584	40.92	1180	40.92	1100	40.92	1250	40.92	1152	40.92	1694	40.92	1478
40.94	1606	40.94	1158	40.94	1093	40.94	1240	40.94	1201	40.94	1590	40.94	1454
40.96	1677	40.96	1136	40.96	1094	40.96	1189	40.96	1209	40.96	1669	40.96	1421
40.98	1510	40.98	1124	40.98	1046	40.98	1239	40.98	1104	40.98	1601	40.98	1351
41	1524	41	1070	41	1024	41	1153	41	1097	41	1635	41	1448
41.02	1466	41.02	1082	41.02	994	41.02	1182	41.02	1139	41.02	1553	41.02	1324
41.04	1523	41.04	1051	41.04	1059	41.04	1204	41.04	1015	41.04	1537	41.04	1386
41.06	1456	41.06	1147	41.06	926	41.06	1150	41.06	1108	41.06	1541	41.06	1413
41.08	1452	41.08	1081	41.08	991	41.08	1205	41.08	1054	41.08	1522	41.08	1310
41.1	1491	41.1	1085	41.1	1027	41.1	1148	41.1	1091	41.1	1482	41.1	1343
41.12	1404	41.12	1031	41.12	1010	41.12	1109	41.12	994	41.12	1433	41.12	1313
41.14	1472	41.14	1108	41.14	993	41.14	1209	41.14	1026	41.14	1466	41.14	1341
41.16	1382	41.16	1059	41.16	924	41.16	1235	41.16	1111	41.16	1466	41.16	1289
41.18	1374	41.18	1092	41.18	936	41.18	1066	41.18	1007	41.18	1441	41.18	1259
41.2	1409	41.2	1020	41.2	944	41.2	1132	41.2	1015	41.2	1381	41.2	1260
41.22	1359	41.22	1111	41.22	949	41.22	1109	41.22	1033	41.22	1396	41.22	1240
41.24	1319	41.24	1029	41.24	941	41.24	1107	41.24	1064	41.24	1383	41.24	1287
41.26	1333	41.26	1019	41.26	987	41.26	1103	41.26	1016	41.26	1404	41.26	1325
41.28	1266	41.28	1095	41.28	956	41.28	1114	41.28	1090	41.28	1447	41.28	1260
41.3	1378	41.3	1001	41.3	957	41.3	1087	41.3	1068	41.3	1357	41.3	1269
41.32	1294	41.32	1003	41.32	959	41.32	1129	41.32	1096	41.32	1405	41.32	1231
41.34	1354	41.34	1002	41.34	1003	41.34	1052	41.34	1074	41.34	1355	41.34	1230
41.36	1363	41.36	1027	41.36	1027	41.36	1021	41.36	1067	41.36	1346	41.36	1268
41.38	1369	41.38	1119	41.38	1049	41.38	989	41.38	1078	41.38	1358	41.38	1240
41.4	1335	41.4	1110	41.4	1036	41.4	1063	41.4	1059	41.4	1352	41.4	1267
41.42	1364	41.42	1056	41.42	962	41.42	1047	41.42	1076	41.42	1409	41.42	1277
41.44	1391	41.44	1107	41.44	1042	41.44	1062	41.44	1067	41.44	1452	41.44	1232
41.46	1395	41.46	1072	41.46	1029	41.46	1050	41.46	1125	41.46	1415	41.46	1256
41.48	1389	41.48	1064	41.48	1047	41.48	1072	41.48	1138	41.48	1492	41.48	1204
41.5	1460	41.5	1051	41.5	1006	41.5	1055	41.5	1070	41.5	1420	41.5	1285
41.52	1408	41.52	1029	41.52	1018	41.52	1095	41.52	1095	41.52	1556	41.52	1298
41.54	1441	41.54	1132	41.54	1061	41.54	1174	41.54	1052	41.54	1525	41.54	1335
41.56	1454	41.56	1151	41.56	1021	41.56	1215	41.56	1132	41.56	1503	41.56	1317
41.58	1393	41.58	1189	41.58	1060	41.58	1170	41.58	1080	41.58	1563	41.58	1371
41.6	1374	41.6	1205	41.6	1109	41.6	1187	41.6	1185	41.6	1559	41.6	1407
41.62	1453	41.62	1153	41.62	1042	41.62	1194	41.62	1217	41.62	1448	41.62	1386
41.64	1448	41.64	1149	41.64	1119	41.64	1232	41.64	1255	41.64	1512	41.64	1394
41.66	1404	41.66	1167	41.66	1170	41.66	1188	41.66	1261	41.66	1470	41.66	1463
41.68	1317	41.68	1188	41.68	1217	41.68	1144	41.68	1264	41.68	1503	41.68	1396
41.7	1350	41.7	1154	41.7	1233	41.7	1136	41.7	1284	41.7	1413	41.7	1400
41.72	1399	41.72	1189	41.72	1255	41.72	1102	41.72	1296	41.72	1356	41.72	1425
41.74	1340	41.74	1165	41.74	1237	41.74	1197	41.74	1275	41.74	1370	41.74	1373
41.76	1381	41.76	1216	41.76	1169	41.76	1250	41.76	1296	41.76	1346	41.76	1349
41.78	1385	41.78	1187	41.78	1241	41.78	1208	41.78	1251	41.78	1333	41.78	1398
41.8	1401	41.8	1221	41.8	1278	41.8	1223	41.8	1268	41.8	1435	41.8	1397
41.82	1405	41.82	1217	41.82	1302	41.82	1203	41.82	1322	41.82	1366	41.82	1391
41.84	1437	41.84	1209	41.84	1222	41.84	1278	41.84	1281	41.84	1291	41.84	1380
41.86	1372	41.86	1257	41.86	1300	41.86	1355	41.86	1300	41.86	1361	41.86	1383
41.88	1330	41.88	1161	41.88	1279	41.88	1257	41.88	1362	41.88	1312	41.88	1391
41.9	1358	41.9	1201	41.9	1378	41.9	1287	41.9	1373	41.9	1298	41.9	1372
41.92	1361	41.92	1176	41.92	1334	41.92	1215	41.92	1364	41.92	1401	41.92	1399
41.94	1447	41.94	1231	41.94	1346	41.94	1312	41.94	1330	41.94	1425	41.94	1433
41.96	1424	41.96	1173	41.96	1282	41.96	1292	41.96	1291	41.96	1410	41.96	1478
41.98	1454	41.98	1168	41.98	1207	41.98	1287	41.98	1247	41.98	1338	41.98	1431
42	1482	42	1149	42	1207	42	1273	42	1262	42	1440	42	1385
42.02	1467	42.02	1212	42.02	1248	42.02	1314	42.02	1257	42.02	1437	42.02	1373
42.04	1713	42.04	1190	42.04	1253	42.04	1348	42.04	1245	42.04	1510	42.04	1346
42.06	1643	42.06	1293	42.06	1189	42.06	1389	42.06	1208	42.06	1546	42.06	1481
42.08	1719	42.08	1311	42.08	1153	42.08	1397	42.08	1273	42.08	1526	42.08	1519
42.1	1809	42.1	1419	42.1	1115	42.1	1595	42.1	1283	42.1	1616	42.1	1505
42.12	1921	42.12	1539	42.12	1210	42.12	1748	42.12	1356	42.12	1791	42.12	1615
42.14	1905	42.14	1610	42.14	1218	42.14	1982	42.14	1448	42.14	1671	42.14	1758
42.16	1817	42.16	1774	42.16	1337	42.16	2064	42.16	1562	42.16	1719	42.16	1838
42.18	1777	42.18	1909	42.18	1366	42.18	2274	42.18	1831	42.18	1717	42.18	1957
42.2	1833	42.2	2056	42.2	1646	42.2	2284	42.2	2028	42.2	1720	42.2	2086
42.22	1788	42.22	2205	42.22	1850	42.22	2233	42.22	2187	42.22	1779	42.22	2299
42.24	1745	42.24	2155	42.24	2167	42.24	2120	42.24	2426	42.24	1765	42.24	2251
42.26	1814	42.26	1968	42.26	2476	42.26	2263	42.26	2533	42.26	1748	42.26	2273
42.28	1765	42.28	1866	42.28	2651	42.28	2211	42.28	2446	42.28	1756	42.28	2132
42.3	1798	42.3	1908	42.3	2777	42.3	2091	42.3	2320	42.3	1788	42.3	2101
42.32	1927	42.32	1838	42.32	2753	42.32	2057	42.32	2202	42.32	1865	42.32	1977
42.34	1939	42.34	1839	42.34	2373	42.34	1970	42.34	2097	42.34	2042	42.34	2106
42.36	2177	42.36	1721	42.36	2180	42.36	1838	42.36	2076	42.36	2133	42.36	1965
42.38	2223	42.38	1590	42.38	2003	42.38	1910	42.38	2019	42.38	2362	42.38	1867
42.4	2349	42.4	1575	42.4	2064	42.4	1819	42.4	1824	42.4	2415	42.4	1818
42.42	2408	42.42	1585	42.42	2128	42.42	1704	42.42	1657	42.42	2598	42.42	1700
42.44	2388	42.44	1675	42.44	1965	42.44	1814	42.44	1668	42.44	2656	42.44	1776
42.46	2284	42.46	1579	42.46	1689	42.46	1723	42.46	1652	42.46	2657	42.46	1841
42.48	2123	42.48	1597	42.48	1667	42.48	1741	42.48	1670	42.48	2527	42.48	1825
42.5	2004	42.5	1573	42.5	1589	42.5	1750	42.5	1743	42.5	2451	42.5	1919
42.52	2006	42.52	1526	42.52	1546	42.52	1698	42.52	1668	42.52	2328	42.52	1884
42.54	1889	42.54	1594	42.54	1526	42.54	1632	42.54	1693	42.54	2165	42.54	1882
42.56	1878	42.56	1600	42.56	1547	42.56	1572	42.56	1701	42.56	2096	42.56	1822
42.58	1760	42.58	1578	42.58	1526	42.58	1570	42.58	1664	42.58	2027	42.58	1789
42.6	1600	42.6	1486	42.6	1503	42.6	1553	42.6	1620	42.6	1800	42.6	1854
42.62	1585	42.62	1483	42.62	1561	42.62	1492	42.62	1644	42.62	1675	42.62	1759
42.64	1571	42.64	1432	42.64	1509	42.64	1522	42.64	1627	42.64	1538	42.64	1722
42.66	1509	42.66	1456	42.66	1498	42.66	1508	42.66	1605	42.66	1557	42.66	1658
42.68	1468	42.68	1449	42.68	1541	42.68	1540	42.68	1494	42.68	1502	42.68	1725
42.7	1495	42.7	1354	42.7	1542	42.7	1502	42.7	1581	42.7	1439	42.7	1707
42.72	1524	42.72	1404	42.72	1473	42.72	1476	42.72	1630	42.72	1461	42.72	1608
42.74	1417	42.74	1381	42.74	1520	42.74	1525	42.74	1531	42.74	1543	42.74	1631
42.76	1506	42.76	1387	42.76	1439	42.76	1361	42.76	1536	42.76	1506	42.76	1575
42.78	1557	42.78	1347	42.78	1429	42.78	1475	42.78	1418	42.78	1497	42.78	1548
42.8	1523	42.8	1273	42.8	1454	42.8	1437	42.8	1490	42.8	1637	42.8	1568
42.82	1559	42.82	1238	42.82	1389	42.82	1370	42.82	1428	42.82	1629	42.82	1548
42.84	1694	42.84	1280	42.84	1359	42.84	1430	42.84	1438	42.84	1686	42.84	1490
42.86	1752	42.86	1269	42.86	1338	42.86	1392	42.86	1366	42.86	1847	42.86	1546
42.88	1776	42.88	1278	42.88	1279	42.88	1349	42.88	1323	42.88	1938	42.88	1487
42.9	1759	42.9	1278	42.9	1282	42.9	1392	42.9	1356	42.9	1959	42.9	1531
42.92	1791	42.92	1341	42.92	1282	42.92	1416	42.92	1335	42.92	1918	42.92	1593
42.94	1692	42.94	1266	42.94	1274	42.94	1419	42.94	1364	42.94	1982	42.94	1591
[truncated: 1,353 more rows]
